# Supplementary material for: Single-cell ATAC-Seq in human pancreatic islets and deep learning upscaling of rare cells reveals cell-specific type 2 diabetes regulatory signatures
Source: Mol Metab. 2019 Dec 20;32:109–21. doi: 10.1016/j.molmet.2019.12.006 (PMC6961712; doi:10.1016/j.molmet.2019.12.006)
Supplement: Multimedia component 1 [file mmc1.xlsx]

## Sheet: Table S1
Supplementary Table S1: Dataset used in the study
Sample	ID	Study	Type
ISL_1		Greenwald et al (2019)	ATAC-seq
ISL_3		Greenwald et al (2019)	ATAC-seq
ISL_4		Greenwald et al (2019)	ATAC-seq
Adipose_1		Cannon et al (2019)	ATAC-seq
Adipose_2		Cannon et al (2019)	ATAC-seq
Adipose_3		Cannon et al (2019)	ATAC-seq
Muscle_1	13-human-atac-k5-10mg-muscle	Scott et al (2016)	ATAC-seq
Muscle_2	14-human-atac-k5-2mg-muscle	Scott et al (2016)	ATAC-seq
CD4+_T_Cells_Corces	Tcell-OmniATAC-RepA	Corces et al (2016)	ATAC-seq
CD4+_T-Cells_Qu-K	CD4-T-Cells-CTCL	Qu K et al (2015)	ATAC-seq
GM12878		Buenrostro et al (2016)	ATAC-seq

## Sheet: Table S2
Supplementary Table S2: Islet samples used in the study
SN	Sample	Date	Sex	Age	Race	Weight.kg	Height.in	BMI	Viability	Purity	Single.cell
1	ABG2361	2014-07-30	F	52	C	99	66	34.95	93	95	.
2	ABGA416	2014-07-07	F	44	C	95	74	26.89	.	.	.
3	ABI2241	2014-10-01	M	41	C	84	64	31.54	92	90	.
4	ABKA304	2014-11-04	F	37	C	78	62	31.45	93	95	.
5	ABKI404	2014-11-13	F	46	C	57	64	21.57	95	90	.
6	ACEK420	2015-05-13	F	53	C	60	.	.	90	85	.
7	ACEQ383	2015-05-19	M	41	B	95.3	71	29.3	92	90	.
8	HP2184	2015-04-14	M	42	H	90	75	24.8	93.4	95	.
9	HP2191	2015-05-13	F	53	C	60	65	23.8	.	.	.
10	HP2200	2015-07-29	F	42	A	55.8	65	20.44	94.6	90	.
11	ADAC418	2016-01-05	F	43	C	101	71	31.08	92	95	Y

## Sheet: Table S3
Supplementary Table S3: 10 Bulk Islet ATAC-seq sample metrics
sample	total_peaks	hqaa	hqaa_overlapping_peaks_percent	tss_enrichment
ABG2361	219376	110587179	18.8565	6.30541
ABGA416	294509	196805729	24.4626	5.07807
ABI2241	261727	144263865	26.7601	4.89574
ABKA304	247225	114642535	25.1533	6.63518
ABKI404	232070	144360381	23.3136	4.91794
ACEK420	225696	114728614	32.1878	7.4638
ACEQ383	166033	109873692	40.3866	7.84217
EndoC_JI_2	108859	55060961	29.1844	4.45986
HP2184	133938	47915239	43.1733	5.84655
HP2191	198104	165008682	28.4073	6.16791
HP2200	214436	98348509	45.3496	5.43834

## Sheet: Table S4
Supplementary Table S4: Peaks used for sci-ATAC-seq clustering
chr1	235609	235809
chr1	237612	237938
chr1	521415	521716
chr1	754027	754230
chr1	755528	755875
chr1	756694	757310
chr1	766193	766419
chr1	766698	766969
chr1	773143	773509
chr1	779229	779631
chr1	873507	873854
chr1	1079439	1080214
chr1	1135426	1135657
chr1	1173438	1173904
chr1	1225588	1225867
chr1	1253426	1254087
chr1	1486202	1487055
chr1	1490085	1490695
chr1	1521591	1521895
chr1	1609737	1610662
chr1	1617634	1618233
chr1	1720536	1720797
chr1	1727940	1728574
chr1	1757669	1758882
chr1	1764325	1765762
chr1	1771771	1772181
chr1	1773801	1774579
chr1	1778490	1778795
chr1	1785144	1785537
chr1	1787027	1787334
chr1	1789909	1790634
chr1	1794365	1794585
chr1	1796282	1796491
chr1	1809407	1809658
chr1	1812141	1812759
chr1	1828665	1828962
chr1	1891265	1891992
chr1	2071202	2071680
chr1	2105570	2106240
chr1	2171700	2171927
chr1	2174516	2175085
chr1	2183241	2183577
chr1	2189372	2189831
chr1	2191213	2191678
chr1	2198115	2199136
chr1	2207553	2208017
chr1	2210598	2211017
chr1	2214972	2215421
chr1	2220616	2220880
chr1	2222265	2222656
chr1	2225652	2226318
chr1	2242657	2243592
chr1	2269356	2270041
chr1	2313156	2313726
chr1	2314061	2314519
chr1	2335546	2335753
chr1	2363634	2364150
chr1	2369485	2369783
chr1	2377037	2377605
chr1	2377938	2378373
chr1	2383472	2384297
chr1	2391233	2391671
chr1	2421980	2422180
chr1	2423022	2424161
chr1	2424998	2425367
chr1	2437041	2437362
chr1	2438200	2438882
chr1	2440962	2441860
chr1	2467018	2467256
chr1	2495524	2496709
chr1	2500529	2500752
chr1	2524217	2524621
chr1	2718078	2718489
chr1	2738539	2738884
chr1	2773626	2773835
chr1	2778795	2779236
chr1	2781724	2783445
chr1	2792344	2793170
chr1	2799221	2800531
chr1	2827518	2828412
chr1	2838486	2838933
chr1	2884968	2885470
chr1	2994931	2996167
chr1	3017435	3018163
chr1	3034129	3034562
chr1	3056108	3057599
chr1	3071697	3072876
chr1	3073631	3073836
chr1	3081648	3082254
chr1	3085320	3085545
chr1	3097679	3097879
chr1	3100046	3100393
chr1	3103145	3103436
chr1	3106929	3108002
chr1	3137928	3138143
chr1	3145890	3146165
chr1	3175037	3175259
chr1	3181881	3182968
chr1	3190971	3192084
chr1	3197647	3197912
chr1	3237000	3237683
chr1	3247365	3247643
chr1	3250479	3250927
chr1	3254786	3255232
chr1	3268442	3268661
chr1	3282126	3282398
chr1	3310133	3310357
chr1	3340937	3341785
chr1	3399897	3400934
chr1	3407678	3408298
chr1	3418510	3418750
chr1	3447419	3447662
chr1	3481652	3482515
chr1	3489633	3490363
chr1	3493705	3494318
chr1	3506997	3507252
chr1	3590771	3591002
chr1	3640809	3641490
chr1	3643712	3644200
chr1	3649165	3650002
chr1	3737536	3737949
chr1	3809193	3809704
chr1	3841103	3842167
chr1	4000449	4000770
chr1	4014878	4015078
chr1	4108026	4108889
chr1	4123902	4124759
chr1	4141977	4142817
chr1	4143992	4144874
chr1	4197912	4198132
chr1	4210271	4210809
chr1	4221930	4222130
chr1	4293228	4294161
chr1	4313901	4314861
chr1	4381627	4382512
chr1	4382680	4383284
chr1	4427134	4427798
chr1	4465020	4465443
chr1	4469347	4469598
chr1	4477604	4478130
chr1	4554704	4554927
chr1	4590253	4590528
chr1	4623871	4624574
chr1	4631333	4631702
chr1	4645194	4645649
chr1	4657158	4657431
chr1	4698088	4698321
chr1	4770810	4772055
chr1	4828465	4828746
chr1	4838073	4838596
chr1	4911773	4912088
chr1	5149946	5150439
chr1	5159006	5159277
chr1	5159771	5159971
chr1	5169733	5169970
chr1	5171731	5172205
chr1	5172309	5172585
chr1	5179499	5179906
chr1	5203104	5203306
chr1	5261959	5262399
chr1	5357218	5358005
chr1	5371502	5372624
chr1	5453217	5454273
chr1	5490613	5491450
chr1	5515909	5516919
chr1	5569804	5570284
chr1	5611608	5611998
chr1	5657594	5657926
chr1	5658027	5658736
chr1	5681127	5681426
chr1	5831211	5831580
chr1	5910132	5910711
chr1	5940373	5940763
chr1	5948507	5949346
chr1	5953797	5953999
chr1	5964593	5965535
chr1	5986806	5987217
chr1	6009217	6009939
chr1	6026884	6027119
chr1	6030505	6031447
chr1	6033833	6034155
chr1	6040592	6040839
chr1	6067051	6067930
chr1	6112947	6113640
chr1	6168923	6169234
chr1	6208495	6209114
chr1	6222907	6223131
chr1	6230864	6231368
chr1	6231471	6231865
chr1	6245899	6246171
chr1	6278349	6279409
chr1	6281528	6282374
chr1	6329791	6330864
chr1	6340917	6341134
chr1	6403322	6403992
chr1	6408031	6408485
chr1	6411866	6412504
chr1	6434120	6434510
chr1	6464569	6465408
chr1	6474231	6474925
chr1	6497151	6497647
chr1	6497964	6498753
chr1	6500343	6501088
chr1	6505220	6505547
chr1	6531408	6531927
chr1	6535419	6536245
chr1	6647387	6647587
chr1	6706282	6706937
chr1	6712022	6712436
chr1	6713698	6714397
chr1	6747051	6747316
chr1	6787554	6788030
chr1	6795484	6795931
chr1	6813400	6813943
chr1	6830816	6831104
chr1	6854324	6854760
chr1	6856143	6856512
chr1	6860875	6861105
chr1	6861885	6862754
chr1	6867671	6868612
chr1	6882550	6883379
chr1	6884826	6885093
chr1	6885391	6885621
chr1	6886062	6886352
chr1	6887200	6887453
chr1	6892149	6892506
chr1	6892633	6893213
chr1	6944264	6945025
chr1	6949971	6950632
chr1	6956378	6957757
chr1	6960100	6960304
chr1	6982657	6982940
chr1	7079193	7080132
chr1	7149650	7150168
chr1	7164307	7164619
chr1	7170008	7170971
chr1	7209529	7210074
chr1	7235338	7235890
chr1	7246695	7247083
chr1	7267207	7267486
chr1	7267676	7268356
chr1	7283728	7283944
chr1	7284779	7285162
chr1	7314278	7315128
chr1	7359455	7360325
chr1	7362999	7363228
chr1	7393269	7394086
chr1	7395420	7395661
chr1	7418471	7418778
chr1	7426802	7427892
chr1	7435159	7436091
chr1	7439517	7439989
chr1	7445348	7445756
chr1	7461706	7462573
chr1	7480332	7480877
chr1	7502019	7502297
chr1	7514174	7514742
chr1	7522759	7523380
chr1	7529805	7530064
chr1	7531010	7532404
chr1	7539103	7539400
chr1	7560753	7561479
chr1	7569043	7569428
chr1	7576449	7576660
chr1	7578025	7578459
chr1	7590016	7590688
chr1	7598204	7598501
chr1	7599030	7599243
chr1	7599551	7600324
chr1	7612413	7612907
chr1	7632914	7633231
chr1	7649893	7650455
chr1	7654402	7655043
chr1	7656173	7656524
chr1	7668247	7668671
chr1	7668939	7669256
chr1	7688488	7688923
chr1	7754678	7755303
chr1	7805891	7806147
chr1	7812310	7813531
chr1	7868186	7868516
chr1	7887152	7888407
chr1	7945527	7947073
chr1	7962503	7963172
chr1	7976450	7976847
chr1	7978559	7979111
chr1	7992939	7993332
chr1	8035123	8035713
chr1	8046000	8046525
chr1	8064893	8065174
chr1	8075073	8075780
chr1	8076819	8077150
chr1	8080113	8080390
chr1	8100713	8101051
chr1	8105963	8106422
chr1	8108058	8108506
chr1	8130532	8130897
chr1	8136265	8136631
chr1	8143799	8144642
chr1	8150338	8150548
chr1	8173881	8174305
chr1	8214448	8215186
chr1	8234511	8234746
chr1	8234934	8235176
chr1	8244398	8244711
chr1	8250063	8250416
chr1	8254453	8255178
chr1	8257831	8258143
chr1	8284999	8285251
chr1	8298086	8299267
chr1	8327469	8327763
chr1	8334386	8334933
chr1	8336556	8337113
chr1	8341945	8342323
chr1	8343326	8344179
chr1	8357094	8357880
chr1	8372276	8372851
chr1	8403311	8403984
chr1	8410103	8410325
chr1	8411261	8411539
chr1	8411776	8412059
chr1	8418924	8419741
chr1	8430560	8431291
chr1	8431486	8431748
chr1	8432644	8432916
chr1	8433567	8434314
chr1	8438781	8439436
chr1	8442230	8442605
chr1	8444763	8445129
chr1	8452629	8453148
chr1	8455516	8456026
chr1	8456949	8457272
chr1	8462224	8462430
chr1	8467967	8468439
chr1	8472246	8472908
chr1	8491148	8491627
chr1	8495704	8496208
chr1	8516086	8516293
chr1	8522511	8522855
chr1	8525761	8526214
chr1	8532791	8533520
chr1	8536035	8536403
chr1	8537311	8537957
chr1	8571673	8571998
chr1	8577266	8577475
chr1	8577692	8578516
chr1	8611151	8611507
chr1	8611729	8612164
chr1	8650833	8651810
chr1	8671413	8671622
chr1	8672242	8672525
chr1	8680042	8680545
chr1	8680727	8682592
chr1	8694251	8694973
chr1	8701487	8701820
chr1	8703598	8704128
chr1	8706773	8707140
chr1	8711650	8712701
chr1	8720487	8720758
chr1	8726441	8726689
chr1	8739017	8740066
chr1	8740727	8741657
chr1	8746743	8747580
chr1	8753135	8753551
chr1	8778904	8779334
chr1	8783462	8783755
chr1	8802450	8802837
chr1	8811125	8811359
chr1	8813976	8814752
chr1	8814930	8815744
chr1	8823691	8824437
chr1	8824756	8825007
chr1	8836318	8836549
chr1	8840114	8841092
chr1	8848711	8849159
chr1	8854787	8854996
chr1	8857319	8857561
chr1	8882725	8883361
chr1	8904627	8905054
chr1	8908094	8908417
chr1	8919132	8920013
chr1	8922620	8922867
chr1	8949567	8949813
chr1	8950022	8950868
chr1	8970977	8971633
chr1	9046275	9046785
chr1	9047886	9048791
chr1	9065036	9065498
chr1	9097295	9097495
chr1	9099606	9100063
chr1	9161614	9161961
chr1	9170680	9171473
chr1	9256346	9257111
chr1	9258766	9259007
chr1	9261395	9262232
chr1	9309996	9310378
chr1	9311549	9311880
chr1	9313681	9314253
chr1	9326992	9327659
chr1	9335587	9336129
chr1	9340462	9340911
chr1	9405612	9407285
chr1	9412096	9413058
chr1	9431469	9432392
chr1	9461884	9462309
chr1	9470973	9471443
chr1	9496463	9496706
chr1	9502538	9502978
chr1	9503986	9504735
chr1	9527178	9527384
chr1	9536554	9537469
chr1	9560899	9561689
chr1	9589054	9589937
chr1	9591219	9591466
chr1	9606723	9607225
chr1	9608485	9609259
chr1	9621523	9622144
chr1	9629116	9629875
chr1	9632801	9633197
chr1	9762333	9762630
chr1	9777219	9778234
chr1	9781816	9782096
chr1	9784895	9785429
chr1	9813290	9813529
chr1	9846747	9846983
chr1	9856585	9857130
chr1	9858259	9858752
chr1	9863140	9863398
chr1	9864367	9865211
chr1	9895856	9896668
chr1	9903397	9904190
chr1	9906851	9907273
chr1	9920795	9921213
chr1	9921454	9921791
chr1	9932899	9933114
chr1	9948939	9949375
chr1	9950445	9950980
chr1	9981124	9981337
chr1	9982169	9982744
chr1	10105941	10106685
chr1	10125275	10125731
chr1	10126773	10127390
chr1	10168233	10168994
chr1	10182657	10183401
chr1	10190706	10191227
chr1	10212908	10213352
chr1	10215036	10215653
chr1	10221173	10221484
chr1	10221747	10221985
chr1	10277984	10278797
chr1	10296175	10296641
chr1	10298259	10298474
chr1	10310868	10311186
chr1	10367892	10368370
chr1	10398035	10398471
chr1	10421017	10421378
chr1	10437472	10438047
chr1	10438525	10438910
chr1	10440744	10440986
chr1	10519011	10519876
chr1	10549596	10550114
chr1	10567346	10568246
chr1	10574309	10574800
chr1	10590376	10590870
chr1	10590977	10591686
chr1	10599513	10600153
chr1	10601435	10601716
chr1	10610086	10610602
chr1	10613387	10613587
chr1	10650647	10651837
chr1	10653926	10654132
chr1	10654304	10654910
chr1	10658214	10658508
chr1	10684284	10684937
chr1	10694334	10695424
chr1	10695576	10695895
chr1	10700199	10701397
chr1	10711505	10711822
chr1	10711958	10712158
chr1	10717138	10717591
chr1	10717891	10718719
chr1	10728146	10728851
chr1	10731316	10731516
chr1	10734600	10734940
chr1	10742738	10743253
chr1	10748086	10748348
chr1	10764377	10765039
chr1	10768521	10768806
chr1	10784235	10784882
chr1	10785124	10785521
chr1	10786469	10787356
chr1	10794100	10794301
chr1	10794719	10796073
chr1	10796749	10797606
chr1	10798401	10798634
chr1	10804814	10805014
chr1	10806052	10806292
chr1	10811300	10812224
chr1	10813380	10813584
chr1	10816008	10816708
chr1	10821956	10822175
chr1	10825673	10826757
chr1	10831936	10832986
chr1	10833251	10834118
chr1	10840079	10840352
chr1	10842607	10843448
chr1	10849830	10850416
chr1	10863073	10863551
chr1	10864250	10864607
chr1	10873788	10874704
chr1	10875042	10875354
chr1	10893832	10894093
chr1	10895914	10896493
chr1	10927965	10928170
chr1	10948451	10949487
chr1	10969877	10970792
chr1	10997358	10997820
chr1	11002070	11002382
chr1	11006107	11006496
chr1	11007343	11007597
chr1	11008355	11008757
chr1	11015872	11016154
chr1	11022617	11022856
chr1	11035682	11036616
chr1	11049081	11049654
chr1	11080085	11080311
chr1	11089715	11091158
chr1	11091753	11092029
chr1	11112856	11113723
chr1	11131561	11133028
chr1	11142532	11142885
chr1	11229772	11230315
chr1	11238180	11238643
chr1	11239161	11239504
chr1	11240108	11240532
chr1	11266499	11266920
chr1	11296515	11296725
chr1	11297104	11297670
chr1	11301616	11302458
chr1	11303001	11303406
chr1	11346372	11346586
chr1	11380094	11380825
chr1	11381827	11382430
chr1	11383783	11384101
chr1	11397452	11398110
chr1	11415080	11416508
chr1	11417336	11418114
chr1	11434280	11434514
chr1	11436732	11437672
chr1	11513923	11514541
chr1	11515494	11516519
chr1	11545259	11546209
chr1	11552147	11552645
chr1	11556429	11556881
chr1	11559389	11560571
chr1	11582012	11583019
chr1	11599712	11600273
chr1	11601326	11601603
chr1	11623344	11624308
chr1	11629721	11630011
chr1	11702177	11702824
chr1	11705756	11706250
chr1	11709031	11709242
chr1	11761680	11761881
chr1	11767603	11768375
chr1	11771228	11771479
chr1	11812374	11812641
chr1	11847330	11848036
chr1	11850894	11851246
chr1	11872735	11872935
chr1	11896077	11896724
chr1	11925639	11925916
chr1	11941006	11941427
chr1	11942875	11943610
chr1	11953830	11954358
chr1	11958595	11959246
chr1	11980581	11980859
chr1	12004384	12004864
chr1	12027008	12027720
chr1	12091350	12091716
chr1	12100709	12101061
chr1	12104472	12105187
chr1	12109718	12110289
chr1	12111808	12112634
chr1	12139029	12139980
chr1	12238331	12238531
chr1	12256652	12257036
chr1	12331896	12332463
chr1	12332851	12333300
chr1	12333434	12333970
chr1	12338575	12339853
chr1	12339979	12340357
chr1	12353510	12353790
chr1	12374239	12374856
chr1	12376530	12376995
chr1	12392704	12393695
chr1	12399281	12400827
chr1	12416028	12416566
chr1	12428188	12429400
chr1	12441375	12441856
chr1	12476853	12477307
chr1	12493282	12494091
chr1	12494292	12494520
chr1	12508039	12508254
chr1	12510362	12511207
chr1	12514009	12514883
chr1	12530257	12530457
chr1	12538119	12538658
chr1	12556360	12556976
chr1	12588327	12588814
chr1	12589408	12589657
chr1	12609507	12610137
chr1	12664216	12664735
chr1	12718663	12719498
chr1	12731021	12731316
chr1	12841542	12841998
chr1	13155302	13155694
chr1	13867191	13867758
chr1	13870469	13870744
chr1	14052353	14052651
chr1	14083513	14084098
chr1	14088872	14089519
chr1	14102617	14102882
chr1	14123940	14124181
chr1	14155228	14155852
chr1	14219131	14220007
chr1	14292162	14293169
chr1	14342440	14342785
chr1	14343753	14344791
chr1	14366198	14367146
chr1	14372993	14373267
chr1	14376827	14377085
chr1	14378307	14379344
chr1	14391594	14392213
chr1	14421543	14421848
chr1	14437658	14437913
chr1	14440179	14440921
chr1	14444271	14444554
chr1	14494821	14495964
chr1	14516492	14516866
chr1	14517072	14517427
chr1	14574263	14574587
chr1	14589641	14590387
chr1	14600616	14600934
chr1	14625965	14626804
chr1	14663494	14663871
chr1	14667657	14668001
chr1	14687523	14687860
chr1	14692864	14693425
chr1	14718884	14719332
chr1	14825360	14825663
chr1	14862177	14862386
chr1	14878732	14879085
chr1	14952098	14952586
chr1	15064540	15065235
chr1	15178936	15179230
chr1	15241881	15242180
chr1	15264060	15264450
chr1	15312492	15313289
chr1	15334714	15334939
chr1	15335483	15335998
chr1	15340995	15341460
chr1	15347996	15348205
chr1	15372884	15373539
chr1	15415276	15416039
chr1	15426402	15427533
chr1	15438648	15439113
chr1	15468493	15468711
chr1	15515264	15515464
chr1	15516631	15516877
chr1	15517855	15518749
chr1	15523636	15524111
chr1	15528319	15528990
chr1	15534048	15534301
chr1	15534448	15534648
chr1	15536028	15536413
chr1	15600231	15600626
chr1	15609435	15609866
chr1	15610065	15610277
chr1	15630850	15631760
chr1	15635224	15635634
chr1	15659890	15660238
chr1	15691277	15691500
chr1	15692715	15693465
chr1	15697341	15697541
chr1	15698629	15698931
chr1	15742615	15743079
chr1	15745310	15745881
chr1	15758804	15759748
chr1	15796391	15796686
chr1	15815581	15816277
chr1	15839340	15839913
chr1	15884221	15884604
chr1	15918851	15919163
chr1	15921512	15921964
chr1	15923043	15923737
chr1	15956788	15957323
chr1	15997843	15998118
chr1	16019926	16020486
chr1	16023479	16024084
chr1	16028321	16028702
chr1	16031070	16031339
chr1	16035458	16036112
chr1	16043988	16044948
chr1	16107061	16107646
chr1	16126594	16127396
chr1	16186965	16187308
chr1	16202585	16203275
chr1	16219763	16220172
chr1	16231440	16231642
chr1	16232096	16232639
chr1	16233044	16233245
chr1	16241798	16242176
chr1	16268166	16268973
chr1	16277292	16278287
chr1	16283823	16285051
chr1	16288759	16289028
chr1	16292864	16293064
chr1	16312202	16312447
chr1	16339167	16339695
chr1	16408863	16409165
chr1	16490627	16491231
chr1	16502086	16502746
chr1	16510784	16511116
chr1	16514122	16514566
chr1	16518569	16518884
chr1	16531588	16531791
chr1	16573615	16573824
chr1	16582084	16582899
chr1	16650325	16650536
chr1	16653381	16653837
chr1	16661184	16661647
chr1	16701050	16701311
chr1	16702392	16702847
chr1	16703352	16703633
chr1	16711745	16711992
chr1	16712828	16713471
chr1	16713790	16714139
chr1	16723028	16723455
chr1	16724786	16725301
chr1	16802369	16802588
chr1	16819269	16819829
chr1	16847184	16847645
chr1	16928968	16929205
chr1	16930252	16930457
chr1	16949968	16950206
chr1	16950653	16950862
chr1	16951446	16951749
chr1	17004644	17004879
chr1	17007351	17007615
chr1	17011303	17011600
chr1	17013799	17014162
chr1	17041897	17042494
chr1	17044176	17044515
chr1	17076885	17077340
chr1	17081934	17082380
chr1	17084130	17084561
chr1	17085552	17085943
chr1	17098900	17099631
chr1	17274696	17275844
chr1	17278039	17278582
chr1	17298028	17298749
chr1	17313523	17313765
chr1	17372189	17373107
chr1	17385981	17386689
chr1	17388115	17388706
chr1	17662584	17662906
chr1	17732485	17733178
chr1	17803648	17804414
chr1	17820600	17821459
chr1	17828653	17829428
chr1	17858445	17858678
chr1	17885972	17886978
chr1	17887668	17888089
chr1	17890437	17890757
chr1	17891206	17891806
chr1	17891986	17892556
chr1	17914569	17915044
chr1	17918488	17918965
chr1	17923249	17924034
chr1	17929576	17930359
chr1	17933352	17933667
chr1	17951233	17951795
chr1	17952664	17952864
chr1	17955975	17956252
chr1	17973651	17973851
chr1	17996358	17997146
chr1	17997845	17998638
chr1	17999852	18000198
chr1	18005913	18006344
chr1	18006754	18007147
chr1	18008778	18009655
chr1	18022967	18023228
chr1	18025506	18025746
chr1	18027474	18027787
chr1	18044003	18044584
chr1	18152454	18153083
chr1	18220709	18221197
chr1	18235478	18235730
chr1	18249342	18249693
chr1	18261742	18262289
chr1	18311056	18311330
chr1	18346545	18346797
chr1	18444656	18444983
chr1	18453055	18453595
chr1	18454800	18455047
chr1	18459731	18460162
chr1	18487702	18488300
chr1	18502174	18502615
chr1	18517011	18517501
chr1	18517644	18518779
chr1	18525870	18526570
chr1	18528472	18528799
chr1	18531059	18531294
chr1	18531573	18532447
chr1	18538275	18538659
chr1	18543925	18544234
chr1	18551732	18552255
chr1	18556201	18556611
chr1	18557304	18557654
chr1	18570281	18570761
chr1	18575766	18576505
chr1	18582728	18583164
chr1	18585381	18585629
chr1	18596925	18597732
chr1	18607942	18608435
chr1	18609294	18610168
chr1	18611251	18611919
chr1	18630966	18631317
chr1	18646540	18646754
chr1	18648985	18649265
chr1	18652292	18652707
chr1	18658646	18658943
chr1	18678949	18679656
chr1	18837810	18838703
chr1	18852087	18852287
chr1	18864264	18864464
chr1	18872272	18872982
chr1	18875158	18875636
chr1	18880808	18881328
chr1	18901944	18902432
chr1	18923741	18924541
chr1	18929229	18929527
chr1	18963361	18963667
chr1	18969689	18970683
chr1	18971705	18972179
chr1	18973129	18973390
chr1	19029430	19030152
chr1	19043641	19043871
chr1	19050112	19051160
chr1	19075154	19075479
chr1	19121072	19121332
chr1	19201574	19202085
chr1	19210493	19211158
chr1	19239428	19240105
chr1	19254698	19255059
chr1	19265190	19265647
chr1	19354467	19355044
chr1	19395411	19395708
chr1	19406016	19407223
chr1	19422770	19423066
chr1	19426542	19427061
chr1	19439947	19440666
chr1	19444203	19444457
chr1	19457003	19457255
chr1	19463574	19463872
chr1	19489673	19489991
chr1	19505967	19506744
chr1	19529967	19530295
chr1	19653666	19653906
chr1	19664889	19665251
chr1	19667980	19668287
chr1	19670877	19671312
chr1	19674032	19674382
chr1	19674867	19675351
chr1	19680140	19681482
chr1	19682647	19683272
chr1	19696148	19696576
chr1	19700889	19701175
chr1	19708645	19708852
chr1	19710612	19710969
chr1	19728588	19729273
chr1	19749438	19750190
chr1	19794293	19794548
chr1	19794887	19795189
chr1	19795556	19795790
chr1	19795910	19796379
chr1	19798797	19799067
chr1	19804392	19804680
chr1	19822738	19823048
chr1	19852176	19853014
chr1	19874158	19875029
chr1	19908623	19909290
chr1	19933758	19934121
chr1	19980004	19980595
chr1	20005138	20005396
chr1	20015486	20015829
chr1	20055124	20055596
chr1	20063824	20064396
chr1	20084857	20085111
chr1	20094949	20095988
chr1	20098578	20099121
chr1	20100340	20100752
chr1	20102533	20103198
chr1	20119938	20120738
chr1	20185262	20185822
chr1	20186961	20187261
chr1	20193419	20193619
chr1	20220169	20221227
chr1	20266930	20267301
chr1	20427252	20427937
chr1	20520653	20521071
chr1	20521549	20522008
chr1	20523199	20523515
chr1	20559942	20560982
chr1	20576536	20577853
chr1	20582130	20582674
chr1	20598393	20598594
chr1	20608994	20609432
chr1	20651912	20653110
chr1	20666532	20666845
chr1	20688373	20688577
chr1	20706984	20707214
chr1	20709178	20709467
chr1	20713130	20713768
chr1	20714329	20715101
chr1	20729212	20730091
chr1	20730765	20731398
chr1	20737780	20737981
chr1	20760566	20760902
chr1	20761162	20761509
chr1	20767166	20767732
chr1	20796567	20797272
chr1	20826160	20826723
chr1	20856907	20857114
chr1	20901710	20902200
chr1	20966354	20967127
chr1	20976443	20976743
chr1	20977062	20977623
chr1	21031641	21032618
chr1	21140464	21140830
chr1	21156989	21157189
chr1	21168158	21168466
chr1	21173736	21174662
chr1	21179058	21179288
chr1	21193586	21193951
chr1	21212368	21212624
chr1	21213579	21214024
chr1	21222766	21223843
chr1	21308417	21309089
chr1	21309667	21310366
chr1	21322952	21323273
chr1	21324283	21324599
chr1	21329882	21330463
chr1	21332138	21332427
chr1	21336364	21336625
chr1	21337208	21337518
chr1	21351435	21351841
chr1	21355412	21355612
chr1	21359331	21359652
chr1	21361396	21362001
chr1	21367256	21367456
chr1	21371311	21372150
chr1	21388274	21388620
chr1	21390691	21390925
chr1	21402213	21402639
chr1	21416007	21416278
chr1	21416960	21417322
chr1	21417572	21417953
chr1	21466127	21466445
chr1	21521338	21522515
chr1	21547222	21547899
chr1	21558461	21559168
chr1	21574487	21574794
chr1	21596710	21597007
chr1	21598037	21598425
chr1	21622401	21622989
chr1	21623203	21623768
chr1	21625343	21625830
chr1	21629277	21630178
chr1	21634226	21634762
chr1	21635332	21635694
chr1	21639113	21640081
chr1	21645876	21646813
chr1	21648537	21649123
chr1	21650798	21651431
chr1	21655751	21656390
chr1	21663637	21663837
chr1	21694774	21695645
chr1	21711318	21711815
chr1	21801163	21801843
chr1	21817377	21817592
chr1	21861346	21861648
chr1	21893534	21894159
chr1	21906298	21906670
chr1	21916964	21917365
chr1	21919032	21919238
chr1	21934263	21934693
chr1	21939916	21940410
chr1	21966137	21966425
chr1	21972103	21972450
chr1	22001424	22001633
chr1	22002424	22003384
chr1	22003679	22003879
chr1	22029642	22030357
chr1	22032909	22033380
chr1	22042711	22043036
chr1	22081117	22081336
chr1	22091079	22091522
chr1	22247486	22248505
chr1	22349374	22349606
chr1	22393442	22393661
chr1	22402231	22402825
chr1	22404285	22404609
chr1	22408000	22408242
chr1	22416172	22416730
chr1	22417374	22417607
chr1	22439150	22439411
chr1	22439602	22439818
chr1	22444418	22444618
chr1	22487673	22487938
chr1	22489787	22491009
chr1	22502776	22503066
chr1	22522447	22522782
chr1	22531020	22531326
chr1	22531444	22532058
chr1	22534522	22534993
chr1	22554916	22555324
chr1	22556835	22557072
chr1	22559682	22560180
chr1	22575184	22575643
chr1	22585192	22585445
chr1	22612048	22612530
chr1	22612979	22613219
chr1	22618204	22618930
chr1	22624767	22625277
chr1	22643812	22644067
chr1	22647129	22647482
chr1	22650357	22650750
chr1	22652819	22653244
chr1	22685969	22686394
chr1	22686531	22686741
chr1	22689743	22690098
chr1	22693167	22693376
chr1	22702061	22702488
chr1	22706978	22707279
chr1	22714018	22714219
chr1	22715701	22716247
chr1	22716881	22717091
chr1	22726380	22726743
chr1	22728950	22729510
chr1	22734674	22735006
chr1	22745615	22745910
chr1	22755161	22755842
chr1	22758729	22759018
chr1	22759243	22759519
chr1	22783930	22784138
chr1	22796409	22797076
chr1	22797622	22797890
chr1	22834238	22834536
chr1	22834859	22835293
chr1	22853615	22854822
chr1	22859164	22860231
chr1	22861441	22861720
chr1	22874588	22874896
chr1	22883193	22884236
chr1	22899333	22899658
chr1	22909155	22910054
chr1	22927207	22927418
chr1	22938988	22940178
chr1	22944583	22945323
chr1	22997199	22997548
chr1	22999571	23000957
chr1	23011751	23012286
chr1	23126555	23126931
chr1	23133100	23133566
chr1	23188461	23188874
chr1	23215418	23216056
chr1	23256704	23257126
chr1	23279612	23280409
chr1	23302789	23303586
chr1	23426547	23427038
chr1	23441630	23441936
chr1	23442037	23442289
chr1	23445757	23445964
chr1	23575106	23575316
chr1	23610144	23610649
chr1	23619176	23620064
chr1	23703527	23704275
chr1	23718456	23719214
chr1	23738415	23738647
chr1	23871029	23871841
chr1	23894213	23895146
chr1	23895290	23895559
chr1	23984234	23984506
chr1	24077651	24078139
chr1	24089534	24089937
chr1	24136048	24136675
chr1	24137296	24137587
chr1	24175425	24176069
chr1	24228840	24229912
chr1	24444846	24445303
chr1	24446636	24447299
chr1	24462672	24463124
chr1	24481434	24482157
chr1	24536865	24537072
chr1	24542353	24543479
chr1	24614616	24615393
chr1	24616487	24616994
chr1	24654607	24654888
chr1	24701910	24702166
chr1	24717791	24718260
chr1	24718414	24719145
chr1	24759152	24759877
chr1	24764480	24765446
chr1	24795097	24795501
chr1	24815342	24816021
chr1	24853594	24853992
chr1	24855259	24855502
chr1	24863006	24863325
chr1	24959311	24959653
chr1	24961387	24962083
chr1	25014681	25014881
chr1	25056957	25057468
chr1	25111007	25111256
chr1	25151752	25151952
chr1	25157037	25157512
chr1	25161495	25161924
chr1	25224649	25224857
chr1	25349052	25349493
chr1	25358312	25359244
chr1	25427955	25428254
chr1	25525053	25525713
chr1	25531206	25531665
chr1	25593124	25593565
chr1	25616570	25616774
chr1	25729522	25729986
chr1	25768601	25769152
chr1	25772457	25772737
chr1	25789241	25789595
chr1	25798858	25799395
chr1	25802828	25803195
chr1	25827749	25828049
chr1	25831557	25832079
chr1	25833423	25833788
chr1	25848764	25849445
chr1	25857784	25858116
chr1	25863769	25864027
chr1	25883354	25883698
chr1	25893049	25893929
chr1	25895434	25895734
chr1	25900100	25900314
chr1	25907619	25908681
chr1	25933133	25933456
chr1	25970462	25970726
chr1	25976412	25977330
chr1	25977496	25977954
chr1	25985363	25986069
chr1	25987984	25988659
chr1	26010901	26011303
chr1	26019158	26019408
chr1	26020551	26020836
chr1	26021583	26021945
chr1	26025992	26026553
chr1	26026692	26026914
chr1	26030882	26031083
chr1	26032698	26033043
chr1	26040024	26040716
chr1	26081017	26081722
chr1	26085107	26085406
chr1	26101636	26102105
chr1	26111133	26111524
chr1	26113272	26113498
chr1	26163790	26164508
chr1	26222826	26223038
chr1	26279449	26279871
chr1	26317404	26317973
chr1	26447894	26449096
chr1	26453113	26453498
chr1	26527727	26528148
chr1	26545173	26546107
chr1	26611520	26611918
chr1	26686319	26687573
chr1	26690296	26690832
chr1	26722822	26723078
chr1	26743408	26744049
chr1	26811228	26811447
chr1	26924096	26924542
chr1	26928204	26928585
chr1	26928696	26929563
chr1	27013262	27013778
chr1	27032415	27033417
chr1	27057685	27058047
chr1	27066839	27067383
chr1	27067546	27067965
chr1	27070517	27071327
chr1	27081714	27082034
chr1	27087751	27088027
chr1	27095192	27095581
chr1	27179592	27180061
chr1	27272812	27273048
chr1	27297300	27297643
chr1	27344819	27345160
chr1	27347712	27348387
chr1	27358904	27359159
chr1	27364018	27365074
chr1	27372261	27372749
chr1	27438450	27438904
chr1	27444340	27444540
chr1	27445529	27445729
chr1	27448916	27449529
chr1	27610175	27610394
chr1	27611000	27611896
chr1	27623205	27623671
chr1	27659132	27659752
chr1	27726845	27727383
chr1	27729731	27730211
chr1	27743020	27743482
chr1	27757552	27758052
chr1	27764666	27765527
chr1	27770416	27770804
chr1	27777560	27778346
chr1	27790395	27790859
chr1	27800297	27800663
chr1	27802736	27802936
chr1	27823133	27823643
chr1	27823872	27824533
chr1	27830390	27831984
chr1	27834808	27835064
chr1	27880803	27881351
chr1	27891466	27891792
chr1	27904102	27904384
chr1	27908402	27908650
chr1	27913006	27913390
chr1	27916316	27916805
chr1	27922777	27923230
chr1	27970258	27970897
chr1	28042160	28042753
chr1	28082385	28082742
chr1	28086984	28087236
chr1	28114460	28114675
chr1	28116062	28116312
chr1	28128957	28129166
chr1	28143840	28144190
chr1	28177543	28178647
chr1	28221061	28221379
chr1	28266875	28267145
chr1	28277956	28278168
chr1	28297063	28297620
chr1	28298137	28298561
chr1	28301029	28301340
chr1	28306151	28306800
chr1	28363021	28363266
chr1	28377156	28377724
chr1	28382608	28383377
chr1	28385332	28385954
chr1	28392178	28392817
chr1	28393311	28393727
chr1	28426083	28426283
chr1	28439640	28439878
chr1	28479583	28480051
chr1	28535402	28535709
chr1	28573016	28573273
chr1	28602863	28603123
chr1	28608659	28608889
chr1	28608991	28609200
chr1	28640342	28640969
chr1	28648272	28649465
chr1	28686013	28686859
chr1	28706990	28707311
chr1	28736120	28736907
chr1	28742966	28743344
chr1	28798008	28798322
chr1	28929181	28929870
chr1	28939714	28940102
chr1	28980415	28980757
chr1	29072882	29073184
chr1	29073408	29073932
chr1	29074269	29074635
chr1	29083189	29083889
chr1	29092710	29093090
chr1	29093219	29093507
chr1	29119037	29119850
chr1	29120442	29120947
chr1	29128224	29128914
chr1	29157295	29158194
chr1	29165989	29166826
chr1	29181965	29182331
chr1	29195373	29196016
chr1	29254432	29255552
chr1	29282487	29282951
chr1	29299093	29299335
chr1	29300011	29300915
chr1	29356032	29356504
chr1	29360215	29360889
chr1	29380114	29381555
chr1	29417135	29418037
chr1	29482972	29483772
chr1	29524114	29524314
chr1	29572133	29572836
chr1	29576743	29577018
chr1	29583761	29584003
chr1	29585154	29585405
chr1	29585767	29586751
chr1	29681160	29681367
chr1	29740619	29741028
chr1	29741733	29742206
chr1	29751996	29752563
chr1	29753184	29753907
chr1	29776427	29777874
chr1	29787333	29787861
chr1	29795964	29796334
chr1	29796630	29797184
chr1	29799753	29799998
chr1	29802129	29802400
chr1	29816786	29817253
chr1	29829807	29830440
chr1	29839891	29840126
chr1	29846097	29847369
chr1	29851298	29851503
chr1	29876573	29876837
chr1	30042837	30043147
chr1	30045074	30045508
chr1	30072317	30073574
chr1	30093158	30093849
chr1	30111839	30112515
chr1	30117885	30118133
chr1	30122788	30123625
chr1	30128756	30129682
chr1	30145368	30145985
chr1	30148514	30148923
chr1	30155239	30156160
chr1	30161909	30162736
chr1	30163085	30163327
chr1	30168067	30169348
chr1	30176428	30176928
chr1	30179750	30180197
chr1	30181270	30182522
chr1	30182796	30183200
chr1	30221920	30222217
chr1	30226820	30227767
chr1	30230577	30230965
chr1	30231494	30232211
chr1	30259113	30259326
chr1	30259682	30260804
chr1	30262737	30262976
chr1	30265833	30266542
chr1	30274437	30274871
chr1	30274974	30275238
chr1	30348374	30348954
chr1	30350258	30350458
chr1	30351289	30352243
chr1	30406105	30406341
chr1	30457399	30458580
chr1	30540852	30541156
chr1	30550495	30551314
chr1	30554653	30554864
chr1	30558575	30559418
chr1	30561610	30562141
chr1	30579024	30579284
chr1	30584313	30584970
chr1	30663394	30664464
chr1	30690942	30691632
chr1	30706531	30707191
chr1	30759133	30760306
chr1	30763289	30763534
chr1	30768486	30768686
chr1	30775415	30776318
chr1	30788458	30788701
chr1	30793373	30793666
chr1	30794167	30795049
chr1	30796638	30797399
chr1	30809645	30810251
chr1	30833634	30833925
chr1	30841569	30842038
chr1	30934642	30934857
chr1	30944534	30945235
chr1	30981537	30981805
chr1	31082942	31083145
chr1	31136518	31137817
chr1	31138041	31138241
chr1	31179421	31179746
chr1	31182609	31182875
chr1	31252481	31252762
chr1	31280152	31280822
chr1	31289100	31289824
chr1	31320181	31320714
chr1	31327002	31327317
chr1	31328725	31329663
chr1	31352880	31353083
chr1	31391788	31392178
chr1	31403772	31404078
chr1	31406037	31406286
chr1	31415515	31415715
chr1	31420084	31420551
chr1	31429160	31429462
chr1	31429677	31429912
chr1	31435132	31436199
chr1	31447272	31448069
chr1	31448185	31448409
chr1	31449935	31450296
chr1	31453971	31454565
chr1	31460993	31461676
chr1	31465021	31465231
chr1	31474738	31474987
chr1	31483058	31483919
chr1	31485897	31486594
chr1	31504607	31504807
chr1	31510068	31510474
chr1	31511858	31512537
chr1	31512870	31513168
chr1	31520141	31520709
chr1	31527649	31528293
chr1	31528431	31528672
chr1	31572255	31572936
chr1	31635303	31636088
chr1	31643670	31643934
chr1	31656846	31657122
chr1	31658614	31658824
chr1	31807878	31808375
chr1	31917626	31917978
chr1	31943859	31944975
chr1	31949780	31950987
chr1	31955646	31956773
chr1	31974877	31975176
chr1	31976537	31978150
chr1	31996779	31997103
chr1	32049356	32050473
chr1	32053421	32054009
chr1	32054351	32054893
chr1	32098771	32098997
chr1	32129311	32129978
chr1	32149696	32149944
chr1	32190131	32190739
chr1	32211067	32211564
chr1	32308400	32308960
chr1	32346328	32347503
chr1	32370406	32370630
chr1	32376630	32376925
chr1	32390637	32390952
chr1	32397312	32397552
chr1	32398128	32398421
chr1	32410078	32410707
chr1	32420307	32420782
chr1	32429539	32430223
chr1	32443411	32443662
chr1	32450845	32451750
chr1	32452387	32453291
chr1	32469035	32469512
chr1	32472558	32472758
chr1	32497824	32498445
chr1	32521105	32521446
chr1	32528214	32528467
chr1	32528835	32529370
chr1	32531637	32531837
chr1	32586630	32587286
chr1	32598747	32599353
chr1	32600350	32600550
chr1	32616868	32617618
chr1	32619324	32619747
chr1	32656983	32657195
chr1	32775503	32775991
chr1	32776944	32777433
chr1	32777737	32777967
chr1	32782069	32782611
chr1	32786977	32788179
chr1	32811172	32811440
chr1	32871893	32872785
chr1	32879525	32879866
chr1	32913929	32914625
chr1	32936615	32936938
chr1	32940499	32940970
chr1	32986042	32986882
chr1	33016523	33016739
chr1	33023391	33023630
chr1	33102566	33103057
chr1	33160683	33160983
chr1	33190680	33191312
chr1	33194601	33195350
chr1	33199327	33199871
chr1	33225688	33226040
chr1	33250573	33250773
chr1	33293990	33294469
chr1	33313704	33314599
chr1	33343834	33344209
chr1	33359803	33360106
chr1	33373148	33373348
chr1	33378109	33378748
chr1	33383876	33384076
chr1	33390400	33391755
chr1	33405265	33405945
chr1	33413783	33414026
chr1	33457879	33458293
chr1	33470318	33470613
chr1	33472888	33473115
chr1	33480397	33480770
chr1	33480903	33481190
chr1	33490681	33491057
chr1	33522771	33523091
chr1	33560205	33561123
chr1	33603355	33603774
chr1	33635114	33635550
chr1	33684300	33685366
chr1	33685476	33685805
chr1	33729515	33729722
chr1	33755063	33755429
chr1	33766371	33766651
chr1	33793234	33793483
chr1	33802229	33802560
chr1	33858296	33858880
chr1	33875697	33876484
chr1	33902490	33902898
chr1	33904750	33905334
chr1	33905537	33905772
chr1	34078369	34079019
chr1	34100520	34100746
chr1	34121189	34121431
chr1	34125849	34126202
chr1	34368886	34369166
chr1	34423434	34423681
chr1	34510105	34510316
chr1	34510417	34510749
chr1	34618302	34618598
chr1	34872021	34872284
chr1	34925885	34926171
chr1	34966140	34966352
chr1	35055611	35056241
chr1	35063415	35063835
chr1	35147093	35147369
chr1	35316933	35317385
chr1	35350566	35351924
chr1	35384273	35385172
chr1	35442739	35442987
chr1	35443460	35444130
chr1	35610345	35610976
chr1	35637688	35637983
chr1	35638544	35638874
chr1	35639522	35640029
chr1	35644211	35645059
chr1	35645380	35645760
chr1	35667535	35668375
chr1	35676341	35676614
chr1	35708508	35708757
chr1	35754354	35754630
chr1	35790213	35790595
chr1	35835652	35836273
chr1	35873497	35873881
chr1	35900802	35901344
chr1	35916511	35916997
chr1	35917152	35917352
chr1	35918690	35919031
chr1	35965345	35966047
chr1	35971637	35971846
chr1	36004594	36005450
chr1	36010673	36010997
chr1	36030093	36030586
chr1	36088479	36089658
chr1	36165389	36165589
chr1	36172837	36174248
chr1	36406845	36407056
chr1	36408485	36408819
chr1	36410978	36411421
chr1	36415450	36416111
chr1	36500356	36500597
chr1	36534808	36535008
chr1	36599084	36599575
chr1	36600153	36600790
chr1	36603386	36603721
chr1	36632828	36633112
chr1	36633884	36634483
chr1	36698427	36698713
chr1	36713926	36714457
chr1	36723059	36723297
chr1	36724399	36724945
chr1	36734503	36735576
chr1	36750950	36751740
chr1	36765422	36766074
chr1	36804962	36805179
chr1	36807647	36807860
chr1	36808293	36808652
chr1	36877431	36878628
chr1	36981930	36982457
chr1	37033056	37034214
chr1	37041534	37042309
chr1	37052458	37053217
chr1	37059561	37059987
chr1	37074879	37075340
chr1	37108747	37109902
chr1	37129870	37131074
chr1	37169163	37169865
chr1	37234287	37234680
chr1	37237091	37237768
chr1	37389942	37390623
chr1	37399612	37400030
chr1	37410336	37411254
chr1	37434298	37434607
chr1	37437302	37437867
chr1	37565208	37565907
chr1	37596251	37596505
chr1	37611572	37612156
chr1	37614788	37615702
chr1	37642917	37643169
chr1	37690188	37690422
chr1	37706243	37707005
chr1	37711939	37712882
chr1	37723710	37724351
chr1	37731510	37732375
chr1	37732655	37732869
chr1	37756385	37756923
chr1	37784683	37785133
chr1	37791214	37791535
chr1	37804182	37804612
chr1	37820881	37821247
chr1	37824561	37825013
chr1	37856874	37857446
chr1	37920301	37921132
chr1	37931254	37931521
chr1	37952324	37952536
chr1	38000037	38000607
chr1	38068625	38069283
chr1	38147898	38148576
chr1	38219606	38219956
chr1	38267718	38268049
chr1	38279680	38280261
chr1	38283002	38283776
chr1	38356151	38356774
chr1	38380432	38380921
chr1	38440735	38441320
chr1	38461358	38462026
chr1	38484616	38484924
chr1	38485879	38486870
chr1	38492342	38492617
chr1	38506250	38506470
chr1	38554024	38554342
chr1	38600076	38600278
chr1	38618062	38618992
chr1	38660048	38660921
chr1	38672884	38673379
chr1	38674108	38674540
chr1	38712568	38712853
chr1	38713270	38713821
chr1	38723817	38724208
chr1	38757669	38758357
chr1	38795360	38795779
chr1	38800965	38801365
chr1	38921509	38922852
chr1	38941684	38942408
chr1	38975754	38975963
chr1	39024808	39025438
chr1	39043686	39044522
chr1	39052779	39052996
chr1	39089819	39090595
chr1	39249233	39249829
chr1	39269657	39270196
chr1	39281774	39282129
chr1	39283366	39284666
chr1	39292024	39292326
chr1	39300773	39301447
chr1	39384754	39385111
chr1	39429846	39430148
chr1	39462879	39463106
chr1	39473569	39473839
chr1	39531282	39531711
chr1	39555576	39556441
chr1	39557851	39558366
chr1	39568284	39568517
chr1	39577520	39577845
chr1	39582496	39583369
chr1	39590027	39590649
chr1	39618600	39618882
chr1	39630038	39631344
chr1	39638018	39638524
chr1	39643298	39643515
chr1	39644522	39645061
chr1	39649420	39650331
chr1	39651589	39651949
chr1	39679548	39680942
chr1	39696010	39696285
chr1	39696387	39697230
chr1	39716245	39716745
chr1	39733717	39734360
chr1	39735572	39736010
chr1	39744408	39744622
chr1	39745585	39745808
chr1	39749552	39749902
chr1	39750623	39751493
chr1	39759119	39759400
chr1	39771237	39771535
chr1	39797011	39797374
chr1	39797545	39797900
chr1	39798004	39798226
chr1	39802209	39803107
chr1	39805649	39805900
chr1	39814007	39814596
chr1	39826852	39827690
chr1	39833791	39834030
chr1	39843962	39844329
chr1	39857348	39858082
chr1	39860086	39860857
chr1	39864415	39864627
chr1	39900158	39900366
chr1	39900490	39901484
chr1	39924607	39925019
chr1	39970898	39971190
chr1	39972931	39973182
chr1	39980239	39981013
chr1	39981267	39981505
chr1	39982093	39982596
chr1	39992811	39993089
chr1	39996710	39997174
chr1	40004558	40005258
chr1	40024797	40025857
chr1	40032393	40032843
chr1	40075311	40075605
chr1	40081102	40081321
chr1	40123602	40124039
chr1	40149471	40149854
chr1	40173002	40173640
chr1	40174814	40175342
chr1	40178054	40178359
chr1	40219209	40220191
chr1	40220375	40221141
chr1	40224461	40225232
chr1	40242086	40242335
chr1	40242649	40243667
chr1	40280360	40280644
chr1	40308093	40308352
chr1	40308457	40308926
chr1	40317747	40319094
chr1	40324737	40324964
chr1	40325236	40325866
chr1	40328398	40328699
chr1	40342962	40343360
chr1	40358113	40359203
chr1	40384967	40385897
chr1	40412812	40413463
chr1	40497969	40498487
chr1	40519288	40519550
chr1	40524172	40524520
chr1	40536313	40536627
chr1	40544058	40544699
chr1	40609481	40610201
chr1	40618556	40619189
chr1	40639214	40639427
chr1	40648542	40648968
chr1	40653348	40653806
chr1	40664698	40665888
chr1	40697166	40697427
chr1	40733407	40733858
chr1	40739173	40739960
chr1	40747623	40747933
chr1	40771195	40771548
chr1	40810164	40810965
chr1	40848770	40849098
chr1	40849627	40850478
chr1	40850584	40850807
chr1	40870018	40871160
chr1	40904106	40904432
chr1	41057884	41058124
chr1	41077960	41078632
chr1	41090781	41091121
chr1	41215210	41215826
chr1	41235583	41235783
chr1	41239436	41240334
chr1	41262655	41263095
chr1	41267800	41268466
chr1	41284012	41284692
chr1	41304127	41304440
chr1	41309680	41310130
chr1	41312849	41313204
chr1	41314168	41314599
chr1	41343373	41343783
chr1	41385168	41385538
chr1	41395885	41396692
chr1	41469374	41469909
chr1	41472379	41472830
chr1	41478173	41478423
chr1	41512131	41512462
chr1	41537701	41538031
chr1	41574391	41575846
chr1	41618275	41618731
chr1	41658379	41658598
chr1	41681368	41681603
chr1	41688112	41688623
chr1	41692594	41692883
chr1	41700077	41700281
chr1	41748246	41748853
chr1	41780829	41781569
chr1	41788424	41789526
chr1	41795417	41797159
chr1	41842975	41843619
chr1	41852915	41853918
chr1	41859472	41859831
chr1	41860512	41861293
chr1	41864871	41865353
chr1	41869941	41870574
chr1	41897707	41898945
chr1	41966107	41966693
chr1	41969421	41970283
chr1	42062385	42063481
chr1	42076853	42077226
chr1	42083524	42084290
chr1	42088759	42089809
chr1	42091735	42092425
chr1	42132864	42133389
chr1	42133723	42134103
chr1	42139937	42140815
chr1	42143342	42143947
chr1	42160745	42161167
chr1	42180109	42180417
chr1	42180522	42180810
chr1	42207754	42208449
chr1	42224193	42224960
chr1	42273901	42274382
chr1	42289267	42289627
chr1	42306666	42306894
chr1	42328508	42328973
chr1	42340450	42341559
chr1	42347569	42348643
chr1	42348788	42349002
chr1	42360133	42360629
chr1	42363896	42364229
chr1	42370661	42371266
chr1	42392919	42393294
chr1	42404968	42405426
chr1	42421149	42421629
chr1	42550484	42552493
chr1	42603422	42603811
chr1	42642643	42643555
chr1	42645795	42646052
chr1	42669680	42670763
chr1	42680104	42680760
chr1	42685383	42685656
chr1	42686311	42686548
chr1	42686756	42687012
chr1	42691821	42692467
chr1	42724746	42725387
chr1	42732000	42732266
chr1	42732562	42732768
chr1	42747742	42748152
chr1	42755951	42756173
chr1	42779896	42780488
chr1	42780754	42781227
chr1	42785812	42786069
chr1	42786526	42786804
chr1	42809992	42810296
chr1	42857991	42858249
chr1	42861150	42861376
chr1	42880760	42881119
chr1	42886343	42887343
chr1	42905451	42906112
chr1	42945380	42945700
chr1	42949869	42950426
chr1	43041139	43042005
chr1	43042469	43043010
chr1	43043309	43043917
chr1	43156314	43156982
chr1	43158225	43159106
chr1	43186384	43187182
chr1	43192982	43193182
chr1	43196625	43197004
chr1	43243554	43244014
chr1	43247231	43247495
chr1	43379036	43379562
chr1	43396728	43397239
chr1	43397563	43398030
chr1	43404721	43405171
chr1	43412651	43412888
chr1	43413025	43413701
chr1	43418025	43418805
chr1	43435757	43436361
chr1	43459154	43459774
chr1	43473138	43473387
chr1	43504836	43505856
chr1	43518774	43519542
chr1	43539976	43540202
chr1	43701382	43701662
chr1	43703643	43704420
chr1	43757381	43758080
chr1	43847569	43848054
chr1	43861655	43862416
chr1	43870854	43871750
chr1	43880340	43880794
chr1	43889186	43889924
chr1	43893333	43893579
chr1	43908572	43908914
chr1	43931000	43931708
chr1	43959611	43959847
chr1	43986059	43986271
chr1	44007452	44008114
chr1	44013283	44013557
chr1	44043237	44043656
chr1	44049575	44050257
chr1	44051875	44052498
chr1	44068491	44068769
chr1	44097801	44098557
chr1	44105984	44106299
chr1	44148337	44149032
chr1	44197666	44198006
chr1	44228910	44229803
chr1	44329923	44330185
chr1	44418447	44419439
chr1	44513020	44514162
chr1	44555058	44555332
chr1	44685582	44685878
chr1	44691564	44691764
chr1	44702253	44702658
chr1	44703845	44704191
chr1	44705118	44705586
chr1	44715281	44715535
chr1	44717729	44718233
chr1	44722001	44722640
chr1	44724638	44725071
chr1	44742630	44742852
chr1	44783894	44784698
chr1	44793536	44794109
chr1	44810338	44811383
chr1	44843753	44844230
chr1	44966144	44966793
chr1	44989050	44989354
chr1	45008569	45008805
chr1	45027063	45027399
chr1	45037751	45038079
chr1	45082325	45083402
chr1	45105865	45106391
chr1	45107477	45107764
chr1	45108388	45108848
chr1	45109459	45110165
chr1	45115875	45116389
chr1	45118195	45118905
chr1	45121243	45121572
chr1	45147423	45148259
chr1	45166470	45167002
chr1	45173661	45173944
chr1	45178885	45179181
chr1	45180319	45181325
chr1	45187220	45188065
chr1	45259062	45259972
chr1	45390612	45391106
chr1	45406967	45407754
chr1	45414718	45415185
chr1	45428528	45428884
chr1	45466726	45467575
chr1	45484146	45484992
chr1	45558678	45558893
chr1	45559014	45559545
chr1	45569335	45569586
chr1	45570168	45570501
chr1	45600038	45600887
chr1	45635911	45636325
chr1	45637539	45638339
chr1	45655130	45655344
chr1	45655583	45656071
chr1	45656657	45657341
chr1	45696106	45696573
chr1	45731774	45732391
chr1	45763265	45763577
chr1	45765983	45766214
chr1	45850781	45851528
chr1	45853214	45853474
chr1	45974288	45974863
chr1	45977988	45978766
chr1	46009307	46009921
chr1	46023188	46023476
chr1	46055656	46056665
chr1	46109446	46110062
chr1	46125886	46126435
chr1	46186980	46187268
chr1	46201106	46201714
chr1	46259913	46260113
chr1	46337100	46337601
chr1	46337760	46337990
chr1	46378846	46379291
chr1	46419633	46420796
chr1	46423374	46423625
chr1	46444596	46445486
chr1	46509297	46509519
chr1	46528381	46529442
chr1	46530889	46531558
chr1	46536220	46536439
chr1	46550546	46550762
chr1	46568765	46569144
chr1	46580771	46581355
chr1	46647416	46647788
chr1	46653065	46653707
chr1	46742765	46742965
chr1	46743259	46744031
chr1	46744244	46744572
chr1	46799177	46799686
chr1	46907977	46908888
chr1	46913816	46914400
chr1	46942557	46942961
chr1	46943082	46943443
chr1	46982588	46982991
chr1	46993531	46994061
chr1	47009624	47010247
chr1	47022371	47022723
chr1	47049319	47049626
chr1	47088219	47088433
[truncated: 101,857 more rows]

## Sheet: Table S5
Supplementary Table S5: Bulk Islet MACS2 peak calls
chr1	713913	714536
chr1	756447	756847
chr1	762743	763135
chr1	767568	767845
chr1	798241	798494
chr1	805064	805444
chr1	813694	813894
chr1	821843	822278
chr1	834117	834340
chr1	839267	839475
chr1	840028	840502
chr1	856507	856946
chr1	861883	862450
chr1	873567	874119
chr1	877249	877592
chr1	889359	889578
chr1	894555	895826
chr1	902143	902569
chr1	911083	911758
chr1	919386	919764
chr1	935403	936388
chr1	937254	937454
chr1	941507	942085
chr1	948735	949438
chr1	954659	955543
chr1	967595	968795
chr1	994982	995199
chr1	999224	999916
chr1	1004091	1004397
chr1	1009176	1009663
chr1	1014969	1015724
chr1	1051331	1051995
chr1	1057591	1057890
chr1	1070392	1070640
chr1	1092828	1093981
chr1	1097920	1098357
chr1	1100271	1100503
chr1	1111673	1111873
chr1	1116913	1117113
chr1	1118985	1119185
chr1	1133907	1134230
chr1	1136328	1137113
chr1	1143511	1144335
chr1	1167000	1167829
chr1	1208854	1209409
chr1	1228695	1229003
chr1	1240190	1240543
chr1	1243275	1244083
chr1	1259993	1260396
chr1	1280050	1280536
chr1	1284118	1285344
chr1	1291739	1291939
chr1	1310454	1310988
chr1	1322412	1322612
chr1	1334617	1335459
chr1	1341809	1343288
chr1	1362665	1362987
chr1	1370895	1371166
chr1	1397635	1398199
chr1	1406951	1407446
chr1	1430619	1430842
chr1	1440372	1441114
chr1	1447015	1447834
chr1	1475882	1476263
chr1	1510012	1510495
chr1	1532325	1532688
chr1	1534098	1534547
chr1	1550547	1551375
chr1	1566967	1567472
chr1	1590326	1590873
chr1	1603625	1603906
chr1	1610162	1610483
chr1	1623776	1624931
chr1	1655627	1656090
chr1	1677554	1677912
chr1	1690340	1690555
chr1	1709470	1710505
chr1	1713995	1714206
chr1	1727683	1728201
chr1	1764362	1765688
chr1	1778121	1778679
chr1	1821699	1823207
chr1	1830900	1831146
chr1	1837768	1837968
chr1	1840150	1840898
chr1	1850415	1851567
chr1	1861213	1861624
chr1	1870969	1871449
chr1	1875464	1875664
chr1	1885994	1886542
chr1	1891222	1891636
chr1	1900317	1900555
chr1	1901117	1901403
chr1	1935158	1935391
chr1	1940938	1941404
chr1	1953465	1953755
chr1	1981054	1982180
chr1	1991237	1992224
chr1	2007213	2007606
chr1	2029469	2030038
chr1	2057118	2057318
chr1	2059291	2059542
chr1	2064075	2065150
chr1	2106629	2106829
chr1	2109097	2109406
chr1	2120876	2121857
chr1	2126449	2126761
chr1	2130687	2131042
chr1	2136003	2136935
chr1	2143895	2144097
chr1	2158648	2159558
chr1	2174750	2174990
chr1	2179222	2179623
chr1	2187315	2187760
chr1	2224135	2224750
chr1	2237809	2238195
chr1	2267814	2268348
chr1	2275642	2276157
chr1	2305173	2305373
chr1	2312896	2313544
chr1	2322646	2323812
chr1	2343876	2344552
chr1	2428439	2428639
chr1	2457550	2458235
chr1	2477531	2477748
chr1	2478381	2479116
chr1	2479858	2480457
chr1	2509758	2510071
chr1	2517737	2518538
chr1	2529135	2529362
chr1	2534494	2534864
chr1	2560091	2561200
chr1	2566819	2567020
chr1	2573796	2575407
chr1	2689092	2689624
chr1	2747405	2747977
chr1	2771903	2772187
chr1	2784474	2784711
chr1	2793145	2793345
chr1	2830175	2830399
chr1	2868134	2868748
chr1	2879193	2879783
chr1	2899263	2899463
chr1	2906921	2907500
chr1	2921345	2921825
chr1	2944568	2945032
chr1	3021465	3021822
chr1	3027716	3028201
chr1	3029253	3029767
chr1	3037708	3038004
chr1	3061554	3061997
chr1	3081774	3082283
chr1	3087153	3087724
chr1	3101465	3101752
chr1	3118879	3119079
chr1	3135791	3136815
chr1	3145204	3146175
chr1	3152691	3152964
chr1	3172644	3173000
chr1	3184222	3184683
chr1	3239852	3240247
chr1	3282828	3283028
chr1	3291972	3292224
chr1	3294550	3295049
chr1	3299838	3300038
chr1	3311938	3312138
chr1	3346421	3346921
chr1	3370720	3371414
chr1	3378975	3379709
chr1	3418503	3418750
chr1	3432800	3433028
chr1	3450168	3450368
chr1	3472393	3472606
chr1	3516604	3517256
chr1	3519783	3520232
chr1	3533009	3533209
chr1	3540739	3541746
chr1	3551013	3551213
chr1	3566564	3566825
chr1	3568899	3569556
chr1	3585471	3585747
chr1	3597553	3597911
chr1	3605902	3606195
chr1	3614448	3614648
chr1	3663593	3664149
chr1	3688586	3689373
chr1	3712123	3713228
chr1	3747505	3747718
chr1	3773498	3774132
chr1	3774860	3775060
chr1	3804867	3805233
chr1	3816685	3818097
chr1	3840937	3841764
chr1	4009221	4009740
chr1	4014792	4015560
chr1	4081090	4081468
chr1	4120955	4121155
chr1	4131623	4131930
chr1	4132594	4132933
chr1	4142494	4142781
chr1	4178963	4179687
chr1	4201317	4201848
chr1	4212401	4212601
chr1	4237259	4237556
chr1	4276862	4277062
chr1	4315247	4315838
chr1	4370050	4370250
chr1	4382985	4383473
chr1	4388983	4389268
chr1	4411452	4411733
chr1	4458237	4458500
chr1	4514601	4515026
chr1	4613560	4613913
chr1	4716389	4716660
chr1	4775030	4775230
chr1	4811652	4811894
chr1	4823514	4823796
chr1	4914068	4914268
chr1	4957118	4957403
chr1	4999614	5000012
chr1	5032886	5033547
chr1	5038304	5038796
chr1	5232103	5232305
chr1	5305660	5306112
chr1	5347507	5347756
chr1	5357639	5357872
chr1	5401414	5401911
chr1	5437316	5437525
chr1	5474499	5474920
chr1	5490425	5491152
chr1	5516248	5516705
chr1	5588120	5588352
chr1	5611531	5611966
chr1	5658834	5659124
chr1	5780378	5780581
chr1	5880968	5881229
chr1	5892055	5892464
chr1	5933885	5934466
chr1	5955695	5956354
chr1	5968434	5968634
chr1	6030582	6031195
chr1	6052201	6052893
chr1	6080362	6080647
chr1	6086069	6086448
chr1	6094386	6094792
chr1	6110041	6110400
chr1	6217700	6218118
chr1	6240321	6240681
chr1	6259318	6259931
chr1	6268840	6269575
chr1	6295363	6296187
chr1	6320982	6321618
chr1	6336566	6336804
chr1	6351723	6352024
chr1	6403218	6403797
chr1	6419160	6419584
chr1	6434469	6434779
chr1	6453157	6454166
chr1	6476864	6477128
chr1	6500393	6500593
chr1	6545695	6545931
chr1	6549992	6550740
chr1	6551606	6551806
chr1	6591592	6591917
chr1	6604952	6605152
chr1	6614464	6614734
chr1	6639613	6640385
chr1	6655063	6655740
chr1	6661247	6663759
chr1	6673223	6674304
chr1	6684870	6685846
chr1	6694570	6695065
chr1	6761578	6762321
chr1	6844591	6846059
chr1	7000894	7001183
chr1	7009346	7009716
chr1	7022593	7023521
chr1	7042683	7043104
chr1	7067891	7068472
chr1	7078405	7078635
chr1	7130270	7131181
chr1	7136826	7137086
chr1	7149628	7149832
chr1	7158305	7158708
chr1	7159709	7159912
chr1	7170395	7170749
chr1	7177637	7178103
chr1	7237021	7237292
chr1	7281078	7281308
chr1	7325773	7326471
chr1	7394476	7394969
chr1	7407083	7407666
chr1	7425162	7425975
chr1	7449120	7449856
chr1	7461840	7462438
chr1	7467307	7467559
chr1	7480926	7481126
chr1	7539077	7539277
chr1	7565210	7565620
chr1	7579671	7580336
chr1	7599502	7599984
chr1	7634124	7634639
chr1	7673068	7673432
chr1	7674518	7674751
chr1	7701840	7702360
chr1	7727631	7727923
chr1	7728608	7728844
chr1	7729671	7729984
chr1	7764444	7765226
chr1	7777565	7777765
chr1	7830830	7831708
chr1	7843780	7844561
chr1	7870542	7870766
chr1	7945658	7946984
chr1	7962851	7963083
chr1	7976406	7976681
chr1	8014108	8014488
chr1	8021124	8022038
chr1	8035189	8035486
chr1	8080082	8080440
chr1	8086121	8086701
chr1	8137370	8137594
chr1	8154657	8154857
chr1	8156784	8157904
chr1	8222239	8222599
chr1	8229464	8230128
chr1	8254620	8254846
chr1	8257886	8258094
chr1	8262163	8262944
chr1	8277166	8277481
chr1	8318785	8319476
chr1	8342368	8342568
chr1	8378127	8378790
chr1	8403955	8404268
chr1	8420178	8420405
chr1	8432588	8433099
chr1	8434696	8435205
chr1	8472263	8472927
chr1	8483273	8484763
chr1	8498620	8499745
chr1	8556004	8556304
chr1	8585650	8586326
chr1	8631323	8631643
chr1	8657575	8659172
chr1	8689384	8689833
chr1	8739473	8739673
chr1	8763175	8763847
chr1	8838012	8838249
chr1	8877564	8878257
chr1	8908716	8909284
chr1	8931305	8931616
chr1	8933717	8933917
chr1	8937942	8939521
chr1	9091820	9092296
chr1	9099267	9099672
chr1	9165063	9165292
chr1	9170813	9171481
chr1	9188573	9189880
chr1	9205389	9205940
chr1	9242386	9242624
chr1	9294520	9295289
chr1	9309148	9309622
chr1	9335651	9336009
chr1	9340488	9340894
chr1	9350124	9350579
chr1	9352789	9353621
chr1	9354531	9354832
chr1	9397397	9397805
chr1	9405545	9406111
chr1	9427859	9428442
chr1	9488824	9489307
chr1	9498059	9499000
chr1	9514534	9514734
chr1	9536906	9537255
chr1	9551058	9551428
chr1	9555080	9555711
chr1	9599221	9600098
chr1	9615514	9615734
chr1	9632688	9632896
chr1	9648469	9648979
chr1	9653618	9654056
chr1	9670177	9670407
chr1	9673272	9673541
chr1	9685853	9686394
chr1	9687049	9687362
chr1	9712044	9712276
chr1	9747406	9747773
chr1	9749246	9749853
chr1	9762355	9762575
chr1	9776429	9777173
chr1	9778994	9779424
chr1	9852309	9852620
chr1	9883657	9884496
chr1	9885462	9886061
chr1	9911024	9911294
chr1	9912514	9912829
chr1	9927619	9928147
chr1	9946439	9946893
chr1	9960360	9960752
chr1	9970090	9970858
chr1	10002549	10003654
chr1	10010432	10010697
chr1	10056697	10057951
chr1	10080316	10080833
chr1	10092581	10093328
chr1	10101046	10101576
chr1	10115955	10116837
chr1	10117503	10118956
chr1	10134463	10134763
chr1	10183134	10183334
chr1	10269967	10270727
chr1	10313754	10314113
chr1	10346339	10346782
chr1	10438604	10438884
chr1	10440704	10440975
chr1	10458569	10459559
chr1	10490099	10491012
chr1	10532384	10532834
chr1	10534847	10535514
chr1	10554847	10555381
chr1	10615770	10616673
chr1	10689080	10689334
chr1	10691559	10691776
chr1	10700148	10700641
chr1	10717357	10717573
chr1	10723788	10723988
chr1	10728539	10728782
chr1	10731684	10732024
chr1	10746508	10747146
chr1	10754096	10755201
chr1	10770714	10770921
chr1	10836661	10836861
chr1	10849283	10849483
chr1	10855645	10856879
chr1	10916227	10916660
chr1	10927015	10927468
chr1	10975517	10975846
chr1	11008583	11008868
chr1	11040280	11040482
chr1	11072287	11073524
chr1	11119640	11120472
chr1	11132210	11132913
chr1	11159400	11160272
chr1	11218743	11218991
chr1	11322464	11323016
chr1	11332832	11333601
chr1	11352781	11353050
chr1	11404111	11404332
chr1	11417523	11417781
chr1	11456152	11456352
chr1	11474434	11474634
chr1	11521124	11521382
chr1	11538715	11539832
chr1	11576532	11577408
chr1	11600170	11600703
chr1	11620883	11621610
chr1	11630815	11631236
chr1	11636287	11636494
chr1	11685874	11686446
chr1	11713378	11713851
chr1	11714483	11715077
chr1	11724092	11724837
chr1	11732935	11733454
chr1	11740608	11741876
chr1	11754546	11754769
chr1	11779830	11780389
chr1	11785560	11786079
chr1	11795757	11796509
chr1	11797061	11797941
chr1	11825896	11826204
chr1	11845166	11845466
chr1	11865465	11866550
chr1	11876409	11876722
chr1	11898564	11898806
chr1	11904303	11904805
chr1	11919073	11919273
chr1	11943390	11943590
chr1	11945735	11945960
chr1	11967758	11969227
chr1	11986056	11986712
chr1	11994600	11995057
chr1	12026650	12026902
chr1	12039908	12040700
chr1	12079232	12079708
chr1	12089575	12090000
chr1	12104722	12104956
chr1	12112083	12112426
chr1	12169395	12169727
chr1	12171875	12172143
chr1	12227318	12227600
chr1	12239285	12239574
chr1	12268770	12269067
chr1	12289869	12290300
chr1	12332904	12333197
chr1	12416108	12416308
chr1	12571287	12571944
chr1	12600104	12600518
chr1	12626064	12626574
chr1	12655469	12656167
chr1	12662107	12662307
chr1	12676059	12676384
chr1	12679845	12680121
chr1	12806091	12806391
chr1	12836875	12837424
chr1	12846533	12846910
chr1	13796983	13797183
chr1	13801710	13802062
chr1	13903606	13903806
chr1	13949482	13949949
chr1	14026495	14027051
chr1	14075318	14076373
chr1	14102680	14103277
chr1	14219241	14219525
chr1	14582912	14583112
chr1	14623927	14624127
chr1	14748679	14748879
chr1	14772759	14773481
chr1	14787693	14788183
chr1	14857441	14857760
chr1	14987405	14987605
chr1	15013506	15013954
chr1	15033492	15033692
chr1	15064780	15065009
chr1	15091349	15091909
chr1	15130942	15131188
chr1	15171397	15171995
chr1	15250547	15250800
chr1	15256012	15256407
chr1	15273993	15274232
chr1	15285834	15286343
chr1	15307289	15307681
chr1	15321738	15322211
chr1	15331690	15331982
chr1	15354595	15355329
chr1	15382289	15382718
chr1	15409608	15409954
chr1	15421746	15422021
chr1	15438857	15439057
chr1	15466200	15466474
chr1	15478955	15480332
chr1	15505299	15506332
chr1	15515293	15515493
chr1	15527051	15527567
chr1	15573555	15574059
chr1	15599011	15599311
chr1	15610047	15610298
chr1	15634671	15635179
chr1	15649582	15650285
chr1	15656561	15656806
chr1	15671479	15671698
chr1	15729799	15730309
chr1	15735934	15736714
chr1	15738668	15738955
chr1	15742533	15742976
chr1	15750991	15751650
chr1	15778716	15778916
chr1	15789998	15790433
chr1	15850664	15851746
chr1	15852957	15853679
chr1	15911362	15911775
chr1	15929776	15930521
chr1	15943353	15944191
chr1	16010002	16011490
chr1	16029795	16030326
chr1	16035285	16035485
chr1	16050176	16050674
chr1	16062625	16062826
chr1	16065051	16065341
chr1	16067523	16068155
chr1	16085511	16085947
chr1	16090919	16091119
chr1	16103408	16103608
chr1	16107042	16107594
chr1	16112780	16112980
chr1	16118532	16118736
chr1	16126607	16127175
chr1	16160835	16162667
chr1	16173928	16174830
chr1	16175834	16176179
chr1	16212726	16213132
chr1	16276076	16276760
chr1	16301913	16302753
chr1	16320475	16320889
chr1	16335622	16335874
chr1	16339733	16339963
chr1	16342534	16342770
chr1	16346087	16346466
chr1	16359394	16359707
chr1	16367693	16368390
chr1	16374491	16374691
chr1	16382528	16382962
chr1	16393522	16394039
chr1	16394912	16395251
chr1	16400056	16400317
chr1	16403346	16403738
chr1	16405454	16405678
chr1	16410089	16410332
chr1	16417593	16418180
chr1	16471640	16471847
chr1	16481491	16481747
chr1	16485240	16485734
chr1	16490729	16491231
chr1	16501438	16501638
chr1	16532993	16534895
chr1	16543619	16544266
chr1	16552047	16552367
chr1	16562667	16563938
chr1	16653541	16653805
chr1	16678408	16679203
chr1	16693415	16694590
chr1	16719237	16719659
chr1	16746558	16746765
chr1	16766950	16767759
chr1	16810404	16810978
chr1	16825303	16826083
chr1	16860976	16861640
chr1	16862119	16862684
chr1	16893030	16893755
chr1	16934096	16935075
chr1	16939238	16940441
chr1	16947540	16947857
chr1	16952612	16953123
chr1	16956502	16956913
chr1	16957685	16958326
chr1	16970788	16971955
chr1	16973828	16974455
chr1	17025957	17026307
chr1	17033931	17034492
chr1	17053729	17054349
chr1	17091521	17092058
chr1	17101377	17102028
chr1	17106855	17107055
chr1	17199626	17200431
chr1	17209282	17209532
chr1	17216006	17216253
chr1	17222068	17223448
chr1	17231224	17231857
chr1	17240262	17240854
chr1	17248088	17248579
chr1	17263109	17263323
chr1	17281945	17282145
chr1	17287248	17287675
chr1	17289748	17289994
chr1	17337591	17338669
chr1	17347631	17347831
chr1	17380390	17380882
chr1	17386276	17386590
chr1	17412654	17413028
chr1	17445849	17446161
chr1	17512589	17512829
chr1	17549533	17549995
chr1	17600573	17600787
chr1	17622450	17622745
chr1	17729462	17729895
chr1	17735795	17735995
chr1	17739351	17739599
chr1	17746092	17746364
chr1	17752463	17752791
chr1	17764097	17764991
chr1	17766229	17766449
chr1	17828854	17829063
chr1	17841271	17841513
chr1	17848507	17848893
chr1	17865716	17866574
chr1	17878367	17878648
chr1	17885930	17886852
chr1	17906829	17907038
chr1	17909705	17910253
chr1	17929823	17930254
chr1	17981200	17981400
chr1	17996368	17996608
chr1	18091537	18091747
chr1	18096788	18096988
chr1	18319033	18319861
chr1	18333164	18333404
chr1	18349519	18349719
chr1	18406086	18406773
chr1	18450586	18450798
chr1	18460868	18461110
chr1	18475472	18476103
chr1	18508981	18509597
chr1	18510670	18510870
chr1	18548432	18548707
chr1	18554967	18555451
chr1	18568010	18568722
chr1	18579786	18579987
chr1	18616026	18616455
chr1	18652278	18652478
chr1	18678929	18679129
chr1	18692063	18692268
chr1	18739391	18739644
chr1	18796694	18797138
chr1	18806966	18807465
chr1	18809079	18809364
chr1	18837960	18838308
chr1	18862026	18862338
chr1	18884070	18884394
chr1	18956519	18956737
chr1	18970054	18970539
chr1	19032320	19032561
chr1	19047704	19047961
chr1	19072128	19072463
chr1	19109313	19109556
chr1	19125157	19125363
chr1	19144784	19144984
chr1	19157569	19157769
chr1	19187352	19187623
chr1	19201327	19201754
chr1	19210616	19210816
chr1	19228838	19229563
chr1	19239588	19239887
chr1	19282284	19283498
chr1	19359083	19359288
chr1	19481232	19481730
chr1	19536219	19537156
chr1	19567616	19568070
chr1	19577920	19578356
chr1	19587111	19587550
chr1	19600190	19600769
chr1	19614031	19615599
chr1	19630615	19631041
chr1	19638425	19639347
chr1	19641925	19642466
chr1	19648617	19648817
chr1	19662813	19663358
chr1	19673859	19674316
chr1	19717117	19717359
chr1	19749455	19749787
chr1	19756097	19756958
chr1	19766516	19767305
chr1	19774935	19775242
chr1	19777301	19777667
chr1	19794925	19795160
chr1	19795924	19796227
chr1	19811692	19813145
chr1	19922790	19923769
chr1	19970558	19971053
chr1	19986348	19986591
chr1	20008467	20008667
chr1	20042056	20042443
chr1	20060678	20061168
chr1	20076907	20077459
chr1	20084600	20085058
chr1	20088787	20089050
chr1	20095280	20095665
chr1	20126130	20126600
chr1	20135502	20136020
chr1	20141264	20141856
chr1	20198733	20199139
chr1	20208378	20209117
chr1	20301431	20301631
chr1	20397976	20398270
chr1	20427514	20427714
chr1	20445736	20446469
chr1	20476108	20476313
chr1	20478514	20479065
chr1	20489626	20490084
chr1	20512477	20512699
chr1	20577184	20577418
chr1	20598515	20598715
chr1	20609962	20610162
chr1	20617141	20617511
chr1	20652532	20652732
chr1	20669102	20670656
chr1	20676021	20676251
chr1	20686057	20686276
chr1	20692191	20693036
chr1	20723349	20723644
chr1	20757097	20757465
chr1	20801636	20801845
chr1	20807786	20808103
chr1	20812714	20813778
chr1	20820482	20821644
chr1	20822744	20822985
chr1	20834219	20834798
chr1	20881175	20881446
chr1	20902061	20902537
chr1	20948963	20949519
chr1	20959829	20960638
chr1	20987805	20988351
chr1	21013581	21014123
chr1	21022831	21023700
chr1	21044161	21044733
chr1	21058644	21059022
chr1	21059524	21060026
chr1	21112814	21113979
chr1	21193617	21193955
chr1	21209803	21210017
chr1	21348673	21349371
chr1	21361807	21362550
chr1	21475979	21476364
chr1	21503079	21503749
chr1	21544493	21544990
chr1	21578746	21579026
chr1	21581863	21582332
chr1	21588378	21589498
chr1	21597648	21598356
chr1	21615826	21616930
chr1	21625455	21625835
chr1	21643914	21644114
chr1	21651043	21651400
chr1	21655976	21656207
chr1	21660718	21661508
chr1	21671371	21672299
chr1	21695057	21695257
chr1	21724392	21724978
chr1	21754149	21754939
chr1	21766233	21766747
chr1	21817437	21817667
chr1	21835572	21835903
chr1	21849963	21850204
chr1	21867720	21868043
chr1	21913455	21914552
chr1	21934264	21934683
chr1	21958663	21958863
chr1	21965134	21965619
chr1	21966139	21966413
chr1	21977832	21978633
chr1	21985752	21986479
chr1	21995853	21996471
chr1	22002605	22003082
chr1	22109106	22110289
chr1	22140865	22141414
chr1	22159507	22159737
chr1	22178859	22179554
chr1	22231507	22231904
chr1	22263506	22264108
chr1	22283385	22283937
chr1	22351581	22352570
chr1	22378949	22379937
chr1	22392745	22393021
chr1	22404382	22404582
chr1	22439138	22439388
chr1	22447860	22448207
chr1	22453049	22453438
chr1	22458519	22459346
chr1	22469490	22470139
chr1	22487147	22487355
chr1	22503978	22504682
chr1	22511543	22512086
chr1	22539295	22539699
chr1	22542907	22543536
chr1	22559529	22559974
chr1	22589655	22589855
chr1	22609378	22609912
chr1	22668498	22669283
chr1	22674955	22675214
chr1	22716057	22716694
chr1	22739515	22739741
chr1	22740781	22741060
chr1	22747059	22747269
chr1	22778200	22778973
chr1	22783096	22783398
chr1	22841907	22842107
chr1	22889717	22889941
chr1	22939206	22939777
chr1	22961539	22962007
chr1	22968115	22968808
chr1	23010039	23010249
chr1	23030988	23031303
chr1	23036946	23037956
chr1	23043842	23044042
chr1	23073707	23074219
chr1	23076801	23077512
chr1	23082605	23082838
chr1	23103150	23103467
chr1	23111463	23111663
chr1	23118939	23119856
chr1	23141308	23141563
chr1	23158638	23158838
chr1	23183409	23183891
chr1	23188455	23188685
chr1	23234368	23234692
chr1	23242578	23243231
chr1	23261022	23261265
chr1	23290593	23291397
chr1	23340406	23340723
chr1	23345677	23346629
chr1	23494217	23495499
chr1	23504006	23504412
chr1	23670463	23671357
chr1	23678404	23678657
chr1	23694385	23695742
chr1	23730258	23730769
chr1	23750327	23751184
chr1	23762234	23762492
chr1	23779414	23779921
chr1	23810515	23811329
chr1	23857800	23858024
chr1	23866195	23866593
chr1	23881193	23881702
chr1	23885702	23886177
chr1	23888879	23889122
chr1	23892588	23893154
chr1	23918000	23918443
chr1	23946041	23946438
chr1	23953425	23953730
chr1	24018037	24018555
chr1	24053851	24054341
chr1	24069758	24070565
chr1	24098735	24098936
chr1	24104452	24104964
chr1	24106280	24106529
chr1	24117433	24118519
chr1	24119934	24120179
chr1	24126973	24127924
chr1	24151775	24152124
chr1	24165138	24165338
chr1	24194523	24195132
chr1	24376794	24377100
chr1	24434403	24434626
chr1	24467161	24467380
chr1	24476383	24477269
chr1	24481545	24481755
chr1	24513532	24514428
chr1	24542811	24543253
chr1	24609892	24610092
chr1	24645706	24646181
chr1	24663822	24664055
chr1	24680590	24680792
chr1	24717844	24718044
chr1	24740094	24740377
chr1	24741693	24742361
chr1	24764993	24765193
chr1	24828760	24829798
chr1	24842201	24842401
chr1	24882281	24882665
chr1	24894091	24894836
chr1	24969309	24970106
chr1	25020357	25020557
chr1	25031370	25032420
chr1	25071328	25072140
chr1	25174478	25175237
chr1	25236921	25237404
chr1	25255856	25256328
chr1	25262015	25262562
chr1	25321803	25322246
chr1	25380231	25380431
chr1	25409618	25409957
chr1	25415312	25416161
chr1	25558717	25559862
chr1	25565647	25566724
chr1	25573481	25574482
chr1	25664451	25665466
chr1	25756534	25757678
chr1	25768795	25769147
chr1	25795296	25795915
chr1	25798886	25799367
chr1	25827916	25828644
chr1	25842648	25842848
chr1	25849715	25850356
chr1	25853180	25853436
chr1	25857838	25858198
chr1	25869874	25871589
chr1	25876037	25876470
chr1	25883056	25883485
chr1	25894956	25895745
chr1	25913083	25913322
chr1	25942653	25943573
chr1	25949111	25949491
chr1	25967713	25967940
chr1	25977583	25977825
chr1	26009172	26009592
chr1	26029577	26029777
chr1	26054166	26054508
chr1	26113556	26114180
chr1	26126025	26126980
chr1	26137470	26138115
chr1	26146254	26147383
chr1	26185779	26186137
chr1	26193960	26194175
chr1	26201769	26202504
chr1	26216750	26217322
chr1	26221907	26222138
chr1	26231886	26233634
chr1	26249173	26250046
chr1	26254152	26254601
chr1	26324237	26324947
chr1	26361794	26363275
chr1	26372285	26372762
chr1	26391206	26391460
chr1	26392780	26393289
chr1	26437431	26438825
chr1	26471647	26472720
chr1	26482711	26483283
chr1	26488365	26488582
chr1	26490829	26491038
chr1	26496078	26496756
chr1	26503779	26504067
chr1	26524257	26524480
chr1	26551595	26552070
chr1	26560298	26561103
chr1	26602486	26603095
chr1	26606192	26607037
chr1	26611354	26611565
chr1	26622885	26623559
chr1	26632821	26633363
chr1	26662671	26663597
chr1	26686815	26687143
chr1	26743632	26743840
chr1	26758455	26758998
chr1	26770201	26770559
chr1	26798446	26799832
chr1	26826671	26827914
chr1	26856154	26856635
chr1	26857684	26857886
chr1	26864394	26864879
chr1	26869779	26870213
chr1	26946631	26948131
chr1	27003976	27004288
chr1	27018989	27019707
chr1	27022009	27023801
chr1	27050012	27050467
chr1	27098312	27098863
chr1	27114252	27114865
chr1	27115687	27115887
chr1	27136582	27136800
chr1	27152999	27153501
chr1	27179703	27179906
chr1	27183179	27183379
chr1	27191193	27192064
chr1	27216322	27217174
chr1	27226400	27226998
chr1	27233999	27234515
chr1	27240251	27240909
chr1	27247723	27248600
chr1	27256813	27257068
chr1	27276545	27277445
chr1	27286483	27287164
chr1	27317077	27318209
chr1	27320063	27320263
chr1	27327234	27327464
chr1	27339206	27339621
chr1	27357789	27358483
chr1	27371057	27371489
chr1	27378972	27379399
chr1	27397028	27398055
chr1	27426039	27426589
chr1	27438454	27438757
chr1	27449262	27449496
chr1	27462721	27463770
chr1	27478678	27478878
chr1	27481436	27482097
chr1	27560732	27561633
chr1	27633098	27633298
chr1	27648451	27649126
chr1	27668046	27668694
chr1	27669456	27669693
chr1	27675873	27676583
chr1	27687076	27687295
chr1	27692605	27693652
chr1	27709697	27709983
chr1	27718183	27719392
chr1	27736093	27736729
chr1	27744879	27745189
chr1	27754970	27755372
chr1	27790555	27790755
chr1	27816251	27817238
chr1	27844952	27845413
chr1	27845965	27846342
chr1	27848870	27849081
chr1	27853759	27855997
chr1	27868868	27869396
chr1	27875911	27876803
chr1	27882919	27883601
chr1	27890085	27890762
chr1	27894920	27895396
chr1	27901631	27902712
chr1	27918973	27919468
chr1	27925761	27926014
chr1	27930584	27931108
chr1	27957883	27958498
chr1	27985550	27987147
chr1	27998655	27998965
chr1	28012416	28012772
chr1	28052034	28052672
chr1	28099305	28100324
chr1	28157094	28157814
chr1	28184661	28184868
chr1	28189727	28190071
chr1	28199016	28199304
chr1	28201668	28202144
chr1	28240754	28241444
chr1	28261344	28261792
chr1	28286013	28287010
chr1	28307711	28307934
chr1	28414698	28415451
chr1	28431576	28432061
chr1	28485705	28486019
chr1	28502776	28502992
chr1	28520490	28520731
chr1	28562367	28563150
chr1	28573619	28574043
chr1	28575041	28575710
chr1	28585688	28586849
chr1	28623164	28623578
chr1	28640591	28640847
chr1	28648913	28649123
chr1	28655333	28655702
chr1	28696065	28696779
chr1	28743127	28743348
chr1	28743965	28744191
chr1	28832245	28833214
chr1	28844590	28845681
chr1	28879261	28880492
chr1	28907595	28908699
chr1	28969460	28970385
chr1	28974732	28975279
chr1	28995098	28995980
chr1	29062896	29064197
chr1	29101632	29102109
chr1	29138631	29138974
chr1	29143213	29143413
chr1	29145202	29145501
chr1	29187010	29187464
chr1	29198165	29198391
chr1	29203705	29204020
chr1	29208605	29208858
chr1	29211516	29211857
chr1	29213441	29213825
chr1	29240792	29241275
chr1	29282478	29282839
chr1	29298980	29299269
chr1	29447249	29447951
chr1	29448949	29449291
chr1	29450684	29451713
chr1	29507630	29508772
chr1	29529345	29529681
chr1	29557271	29557679
chr1	29562897	29563196
chr1	29564315	29564572
chr1	29585503	29585703
chr1	29629884	29630230
chr1	29649697	29650204
chr1	29651654	29651985
chr1	29721250	29721570
chr1	29723649	29723858
chr1	29736556	29737010
chr1	29752302	29752504
chr1	29772969	29773169
chr1	29804754	29805218
chr1	29847008	29847533
chr1	29876978	29877178
chr1	30030220	30030874
chr1	30031979	30032179
chr1	30042975	30043374
chr1	30056587	30057960
chr1	30113086	30113312
chr1	30122826	30123174
chr1	30144490	30144765
chr1	30155907	30156375
chr1	30171994	30172234
chr1	30182039	30182317
chr1	30184507	30184709
chr1	30205357	30205737
chr1	30262580	30262895
chr1	30277981	30278661
chr1	30324625	30324937
chr1	30351455	30352211
chr1	30507079	30507898
chr1	30531833	30532378
chr1	30539645	30539878
chr1	30661903	30662103
chr1	30692496	30692776
chr1	30775819	30776099
chr1	30786086	30786287
chr1	30846813	30847571
chr1	30860198	30860553
chr1	30949348	30949580
chr1	31010514	31010749
chr1	31063080	31063291
chr1	31114217	31114635
chr1	31128526	31129091
chr1	31157983	31158643
chr1	31180838	31181281
chr1	31190887	31192282
chr1	31229796	31229996
chr1	31234470	31234670
chr1	31255266	31256298
chr1	31279203	31279457
chr1	31279938	31280252
chr1	31289021	31289756
chr1	31296955	31297676
chr1	31320372	31320668
chr1	31329044	31329423
chr1	31365478	31365749
chr1	31381349	31381573
chr1	31402223	31402532
chr1	31538225	31538907
chr1	31627700	31628446
chr1	31635669	31635878
chr1	31643658	31644011
chr1	31654316	31655542
chr1	31688499	31688981
chr1	31769515	31770113
chr1	31797432	31797710
chr1	31846403	31846603
chr1	31853265	31853591
chr1	31867524	31867932
chr1	31885634	31886631
chr1	31895325	31895832
chr1	31944392	31944702
chr1	31950379	31950975
chr1	31956222	31956552
chr1	31977454	31977699
chr1	31988917	31989568
chr1	32013944	32014163
chr1	32014986	32015248
chr1	32059561	32059855
chr1	32083396	32084031
chr1	32091247	32091519
chr1	32093368	32093829
chr1	32110092	32111035
chr1	32134916	32135584
chr1	32169728	32170309
chr1	32180284	32181567
chr1	32211292	32211532
chr1	32225803	32226714
chr1	32229827	32230098
chr1	32238022	32238347
chr1	32253834	32254276
chr1	32254810	32255135
chr1	32275537	32275739
chr1	32277286	32277736
chr1	32281016	32281747
chr1	32398123	32398371
chr1	32403283	32404325
chr1	32452363	32453058
chr1	32478991	32479986
chr1	32537873	32539107
chr1	32560393	32561126
chr1	32573499	32574387
chr1	32608349	32608752
chr1	32645060	32645795
chr1	32665908	32667334
chr1	32670727	32671299
chr1	32674593	32674919
chr1	32687478	32688559
chr1	32701778	32702027
chr1	32706004	32707237
chr1	32712456	32712656
chr1	32740913	32741290
chr1	32757389	32758021
chr1	32773018	32773218
chr1	32801164	32802129
chr1	32816689	32817796
chr1	32827301	32828054
chr1	32859991	32860542
chr1	32930299	32930779
chr1	32936728	32937262
chr1	32945709	32946283
chr1	32966046	32966580
chr1	33005211	33006162
chr1	33077761	33078228
chr1	33115886	33117146
chr1	33132855	33133183
chr1	33182242	33182601
chr1	33195570	33195793
chr1	33206953	33208116
chr1	33219333	33220051
chr1	33238605	33238805
chr1	33282799	33283837
chr1	33336663	33337112
chr1	33352023	33352701
chr1	33358502	33359154
chr1	33366727	33367248
chr1	33405629	33405917
chr1	33429894	33430739
chr1	33438611	33438894
chr1	33446735	33447129
chr1	33462955	33463489
chr1	33470349	33470761
chr1	33472912	33473114
chr1	33476966	33478075
chr1	33491821	33492259
chr1	33502285	33502786
chr1	33520862	33521569
chr1	33546442	33546893
chr1	33551982	33552296
chr1	33592748	33593264
chr1	33611222	33611716
chr1	33612405	33613069
chr1	33646308	33647785
chr1	33721066	33722738
chr1	33761130	33761392
chr1	33776748	33776996
chr1	33799867	33800153
chr1	33807639	33808309
chr1	33814957	33815774
chr1	33896362	33897005
chr1	33921485	33921759
chr1	33936161	33936543
chr1	33937891	33938375
chr1	33986896	33987096
chr1	34098764	34099011
chr1	34100584	34100784
chr1	34106538	34106738
chr1	34122485	34122685
chr1	34192264	34192740
chr1	34207966	34208296
chr1	34242538	34242784
chr1	34398239	34398731
chr1	34414991	34415271
chr1	34479954	34480169
chr1	34510054	34510645
chr1	34513588	34513971
chr1	34591979	34592606
chr1	34661398	34662089
chr1	34665386	34666370
chr1	34703133	34703415
chr1	34875729	34876028
chr1	34990692	34991310
chr1	35055840	35056164
chr1	35124632	35124832
chr1	35194938	35195341
chr1	35208329	35208918
chr1	35215803	35216520
chr1	35245608	35245986
chr1	35251521	35251721
chr1	35313024	35313478
chr1	35318307	35318901
chr1	35324630	35325629
chr1	35331686	35332338
chr1	35351207	35352039
chr1	35366540	35366740
chr1	35370140	35370600
chr1	35372327	35372536
chr1	35393813	35395902
chr1	35426959	35427159
chr1	35442116	35442508
chr1	35450678	35451060
chr1	35496919	35497735
chr1	35544804	35545421
chr1	35644732	35644932
chr1	35657576	35659093
chr1	35709245	35709623
chr1	35734056	35734917
chr1	35916694	35916909
chr1	36021327	36021982
chr1	36022701	36023511
chr1	36088184	36088660
chr1	36106740	36107486
chr1	36173390	36174127
chr1	36184165	36184702
chr1	36234816	36235843
chr1	36262419	36262619
chr1	36273183	36274480
chr1	36348530	36349674
chr1	36359162	36359891
chr1	36396039	36397277
chr1	36549629	36549949
chr1	36554323	36554791
chr1	36565308	36565511
chr1	36573419	36573619
chr1	36580615	36580815
chr1	36590607	36590950
chr1	36599162	36599632
chr1	36614944	36615497
chr1	36616256	36616761
chr1	36621337	36622621
chr1	36653606	36654107
chr1	36672971	36673171
chr1	36689629	36690608
chr1	36698154	36698354
chr1	36705821	36706175
chr1	36714047	36714285
chr1	36723054	36723321
chr1	36765469	36766482
chr1	36771831	36772920
chr1	36788667	36789493
chr1	36808463	36809072
chr1	36821048	36821621
chr1	36834690	36834945
chr1	36839085	36840620
chr1	36851178	36852602
chr1	36863339	36863710
chr1	36866769	36866969
chr1	36877268	36877827
chr1	36886468	36886743
chr1	36915574	36916328
chr1	36929820	36930139
chr1	36937734	36938477
chr1	36946046	36946251
chr1	37071955	37072356
chr1	37095908	37096108
chr1	37116061	37116372
chr1	37130284	37130500
chr1	37202976	37203221
chr1	37220930	37221179
chr1	37231974	37232323
chr1	37312056	37312529
chr1	37324393	37325104
chr1	37345692	37346025
chr1	37378606	37378844
chr1	37390192	37390392
chr1	37417768	37417968
chr1	37419484	37419974
chr1	37428609	37428986
chr1	37434324	37434537
chr1	37437620	37438167
chr1	37450779	37451198
chr1	37455931	37456528
chr1	37464774	37465393
chr1	37503885	37504099
chr1	37597903	37598190
chr1	37642120	37642389
chr1	37704615	37704848
chr1	37706667	37706867
chr1	37783585	37784510
chr1	37799615	37800035
chr1	37837391	37837591
chr1	37920785	37921397
chr1	37939906	37940303
chr1	37942983	37943188
chr1	37945218	37945655
chr1	37979324	37980841
chr1	38000137	38000337
chr1	38019561	38019773
chr1	38022125	38022836
chr1	38061211	38061784
chr1	38099638	38099974
chr1	38116492	38116748
chr1	38133246	38133447
chr1	38156066	38156340
chr1	38157281	38158294
chr1	38168831	38169031
chr1	38191515	38191930
chr1	38218338	38218798
chr1	38220997	38221215
chr1	38230694	38231160
chr1	38259402	38260232
chr1	38273345	38274582
chr1	38280082	38280343
chr1	38283185	38283615
chr1	38325128	38326072
chr1	38356158	38356358
chr1	38397330	38397779
chr1	38405738	38406094
chr1	38411857	38412864
chr1	38455589	38456039
chr1	38470961	38471437
chr1	38478032	38478540
chr1	38501073	38501603
chr1	38512696	38513148
chr1	38535964	38536308
chr1	38554143	38554367
chr1	38618555	38618760
chr1	38642231	38642431
chr1	38650546	38650929
chr1	38679005	38679659
chr1	38801856	38802644
chr1	39023688	39024052
chr1	39141944	39142186
chr1	39161840	39162257
chr1	39167959	39168159
chr1	39213757	39213957
chr1	39283995	39284539
chr1	39314661	39314907
chr1	39324527	39325732
chr1	39338747	39339260
chr1	39407304	39407533
chr1	39443440	39443640
chr1	39452400	39452668
chr1	39456606	39457747
chr1	39491832	39492578
chr1	39538506	39538798
chr1	39564170	39564566
chr1	39570624	39571812
chr1	39594523	39594902
chr1	39607793	39608793
chr1	39620191	39620451
chr1	39624232	39624685
chr1	39649401	39649620
chr1	39657379	39658185
chr1	39724367	39724567
chr1	39734069	39734904
chr1	39802816	39803016
chr1	39860285	39860642
chr1	39874150	39874964
chr1	39900666	39901076
chr1	39956612	39957623
chr1	39963271	39963480
chr1	40004942	40005206
chr1	40024884	40025446
chr1	40041329	40042717
chr1	40071484	40072093
chr1	40075385	40075585
chr1	40084811	40085406
chr1	40105074	40105806
chr1	40119205	40119406
chr1	40149899	40150212
chr1	40156998	40157672
chr1	40167233	40167764
chr1	40185833	40186305
chr1	40198686	40199221
chr1	40204385	40204693
chr1	40236872	40237072
chr1	40242991	40243203
chr1	40245600	40245800
chr1	40254023	40255121
chr1	40264827	40265892
chr1	40282201	40283306
chr1	40309004	40309283
chr1	40311400	40312047
chr1	40349061	40349361
chr1	40366979	40368233
chr1	40385280	40385526
chr1	40420574	40421836
chr1	40433865	40434065
chr1	40443752	40444061
chr1	40505586	40506574
chr1	40544316	40544516
chr1	40550476	40550676
chr1	40562799	40563067
chr1	40626817	40627651
chr1	40628478	40628970
chr1	40710584	40711098
chr1	40723277	40724261
chr1	40782322	40782742
chr1	40810072	40810349
chr1	40826615	40826954
chr1	40829511	40829765
chr1	40839151	40840297
chr1	40849220	40849596
chr1	40855706	40856118
chr1	40915511	40916860
chr1	40942854	40943621
chr1	40974013	40974816
chr1	40997088	40997531
chr1	41024682	41025016
chr1	41090884	41091912
chr1	41131101	41131673
chr1	41157051	41157966
chr1	41174546	41175062
chr1	41268161	41268384
chr1	41298005	41298205
chr1	41304439	41304933
chr1	41315738	41316012
chr1	41327323	41328317
chr1	41334022	41334308
chr1	41383731	41383967
chr1	41418156	41418376
chr1	41430973	41431173
chr1	41444922	41446027
chr1	41451777	41452385
chr1	41482991	41483204
chr1	41588867	41589206
chr1	41704138	41704467
chr1	41707005	41708056
chr1	41733835	41734169
chr1	41743295	41743652
chr1	41759900	41760184
chr1	41795939	41796369
chr1	41807701	41808126
chr1	41826548	41827449
chr1	41831778	41832368
chr1	41870048	41870279
chr1	41889194	41889617
chr1	41898439	41898753
chr1	41913812	41914415
chr1	41950043	41950438
chr1	41958799	41959392
chr1	41966148	41966760
chr1	41976362	41976590
chr1	41981755	41982436
chr1	42039823	42040070
chr1	42063258	42063581
chr1	42097777	42098025
chr1	42104381	42105212
chr1	42127705	42128853
chr1	42140949	42141497
chr1	42164843	42165044
chr1	42165515	42165715
chr1	42177652	42178232
chr1	42207939	42208256
chr1	42248825	42249205
chr1	42279490	42279998
chr1	42290901	42291429
chr1	42329624	42329922
chr1	42335927	42336178
chr1	42340743	42340985
chr1	42356512	42357444
chr1	42383674	42383926
chr1	42385551	42386021
chr1	42386485	42386686
chr1	42401725	42402262
chr1	42421164	42421509
chr1	42423346	42423663
chr1	42444553	42444774
chr1	42446761	42447176
chr1	42467877	42468253
chr1	42501054	42501899
chr1	42512405	42512995
chr1	42612539	42612776
chr1	42619401	42619601
chr1	42630197	42630666
chr1	42642787	42643532
chr1	42800391	42801297
chr1	42805817	42806115
chr1	42806702	42806923
chr1	42845650	42846772
chr1	42921609	42922701
chr1	42928565	42929386
chr1	42950073	42950377
chr1	42995653	42995870
chr1	43093909	43094263
chr1	43123321	43124889
chr1	43147701	43148949
chr1	43222626	43222909
chr1	43231656	43231899
chr1	43232563	43233107
chr1	43250577	43251186
chr1	43282437	43283255
chr1	43311960	43312824
chr1	43352752	43353184
chr1	43389764	43390341
chr1	43402235	43402550
chr1	43423648	43424917
chr1	43432713	43433212
chr1	43472171	43472385
chr1	43487320	43487523
chr1	43504955	43505371
chr1	43523945	43524552
chr1	43613251	43613690
chr1	43637747	43638520
chr1	43692420	43693230
chr1	43736178	43736718
chr1	43751013	43752086
chr1	43784424	43784840
chr1	43814309	43815351
chr1	43824295	43824766
chr1	43832656	43834317
chr1	43838751	43838960
chr1	43855118	43855859
chr1	43880342	43880761
chr1	43889143	43889546
chr1	43919191	43920513
chr1	43976007	43976619
chr1	43988818	43989199
chr1	43996485	43997497
chr1	44011500	44011702
chr1	44015672	44016105
chr1	44023915	44024488
chr1	44031317	44031720
chr1	44047944	44048225
chr1	44115425	44116298
chr1	44172874	44173727
chr1	44229180	44229436
chr1	44302186	44302437
chr1	44402292	44402614
chr1	44412018	44412762
chr1	44418557	44418951
chr1	44435384	44435793
chr1	44440217	44440889
chr1	44457064	44457953
chr1	44462940	44463543
chr1	44471368	44471601
chr1	44482494	44482944
chr1	44495467	44497066
chr1	44502240	44502520
chr1	44509855	44510137
chr1	44582625	44582825
chr1	44635203	44635429
chr1	44678939	44679375
chr1	44683475	44683976
chr1	44748478	44748678
chr1	44749158	44749531
chr1	44756464	44756723
chr1	44759477	44759752
chr1	44784065	44784325
chr1	44793499	44793710
chr1	44820744	44821169
chr1	44871673	44873877
chr1	44973285	44973617
chr1	45049798	45050038
chr1	45070401	45070663
chr1	45082866	45083775
chr1	45097093	45098156
chr1	45108219	45108419
chr1	45118589	45118789
chr1	45139630	45140478
chr1	45189477	45189759
chr1	45196529	45197272
chr1	45203769	45204399
chr1	45205253	45205560
chr1	45232544	45232786
chr1	45241044	45242322
chr1	45251923	45252495
chr1	45265388	45266189
chr1	45272878	45273917
chr1	45285214	45286203
chr1	45301565	45301877
chr1	45308212	45309240
chr1	45412743	45413372
chr1	45452028	45452552
chr1	45476202	45477061
chr1	45477680	45477948
chr1	45484366	45485137
chr1	45545430	45545681
chr1	45637792	45637992
chr1	45671469	45672547
chr1	45769128	45769928
chr1	45792374	45793059
chr1	45797882	45798422
chr1	45805259	45806262
chr1	45956629	45957323
chr1	45965572	45966108
chr1	45978371	45978576
chr1	45986915	45988030
chr1	46016163	46016824
chr1	46035440	46035953
chr1	46048940	46049812
chr1	46050273	46050795
chr1	46088504	46089007
chr1	46152031	46153066
chr1	46215939	46216698
chr1	46268425	46269539
chr1	46444814	46445340
chr1	46471909	46472109
chr1	46538750	46538950
chr1	46568781	46569090
chr1	46571794	46572025
chr1	46598201	46599164
chr1	46645260	46645460
chr1	46648875	46649563
chr1	46663952	46664406
chr1	46689182	46689553
chr1	46712622	46713444
chr1	46725900	46726237
chr1	46744225	46744798
chr1	46767345	46769451
chr1	46806217	46806963
chr1	46813829	46814124
chr1	46859857	46860336
chr1	46867908	46868171
chr1	46907897	46908614
chr1	46932590	46932948
chr1	46954987	46955597
chr1	46964254	46964475
chr1	46974481	46974735
chr1	46983033	46983255
chr1	46993737	46993937
chr1	46998523	46999193
chr1	47006892	47007098
chr1	47017115	47017355
chr1	47022339	47022872
chr1	47069571	47070206
chr1	47072005	47072246
chr1	47077504	47077854
chr1	47081979	47082705
chr1	47087872	47088371
chr1	47109019	47109270
chr1	47133585	47134370
chr1	47139444	47139651
chr1	47184666	47185161
chr1	47190966	47191166
chr1	47213464	47213720
chr1	47220917	47221119
chr1	47236290	47236591
chr1	47286380	47286649
chr1	47449415	47449662
chr1	47616870	47617546
chr1	47640804	47641204
chr1	47779755	47780594
chr1	47799156	47800525
chr1	47875262	47875583
chr1	47903162	47903854
chr1	47918085	47918320
chr1	47949664	47949864
chr1	47998720	47999285
chr1	48035487	48035803
chr1	48081593	48082039
chr1	48115878	48116325
chr1	48123958	48124158
chr1	48158631	48158831
chr1	48174370	48175508
chr1	48176238	48176496
chr1	48191983	48192244
chr1	48208827	48209027
chr1	48217905	48218568
chr1	48224058	48224258
chr1	48297336	48297575
chr1	48305243	48306226
chr1	48341740	48342110
chr1	48347538	48348286
chr1	48371637	48372061
chr1	48407584	48408313
chr1	48462832	48463604
chr1	48559459	48559782
chr1	48573354	48573588
chr1	48702629	48702880
chr1	48937360	48938224
chr1	48963883	48964788
chr1	48996458	48996907
chr1	49002314	49002514
chr1	49110825	49111174
chr1	49143124	49143373
chr1	49178794	49179295
chr1	49194489	49194727
chr1	49210466	49210673
chr1	49242192	49242867
chr1	49283274	49283513
chr1	49341527	49342317
chr1	49344170	49344496
chr1	49354793	49355346
chr1	49383496	49384109
chr1	49386611	49387042
chr1	49396985	49397435
chr1	49413301	49414240
chr1	49421411	49421812
chr1	49516903	49517649
chr1	49626180	49626581
chr1	49646485	49646829
chr1	49758403	49758948
chr1	49786340	49786799
chr1	49797295	49797547
chr1	50448948	50449148
chr1	50488978	50489890
chr1	50513603	50514515
chr1	50526023	50526355
chr1	50561441	50562063
chr1	50571245	50572050
chr1	50575391	50575691
chr1	50588805	50589162
chr1	50592571	50592904
chr1	50601486	50601700
chr1	50613715	50614165
chr1	50617552	50617752
chr1	50657804	50658005
chr1	50672078	50672278
chr1	50688691	50688891
chr1	50717437	50718207
chr1	50728073	50728378
chr1	50737705	50737941
chr1	50741228	50741571
chr1	50798661	50799745
chr1	50814415	50815114
chr1	50834176	50834611
chr1	50886858	50887120
chr1	50896307	50896540
chr1	51069404	51069731
chr1	51425242	51426514
chr1	51433724	51435951
chr1	51442870	51444138
chr1	51524825	51525025
chr1	51636133	51636333
chr1	51700776	51701088
chr1	51701745	51703012
chr1	51742016	51742317
chr1	51762128	51762897
chr1	51771252	51771592
chr1	51779553	51780222
chr1	51795066	51796216
chr1	51796953	51797241
chr1	51800484	51800759
chr1	51810341	51811240
chr1	51887724	51887983
chr1	51918755	51919000
chr1	51970674	51970946
chr1	51984370	51985243
chr1	51986049	51986284
chr1	52007038	52007412
chr1	52034831	52035748
chr1	52082547	52083412
chr1	52088114	52088550
chr1	52090702	52090915
chr1	52102770	52103132
chr1	52130223	52130711
chr1	52145200	52146181
chr1	52152136	52152479
chr1	52155918	52156886
chr1	52159205	52159452
chr1	52194900	52195591
chr1	52234730	52234936
chr1	52258021	52258806
chr1	52327339	52327627
chr1	52344073	52345009
chr1	52421461	52421815
chr1	52425990	52426503
chr1	52435043	52435452
chr1	52442633	52443455
chr1	52456064	52456623
chr1	52468042	52468337
chr1	52498507	52499633
chr1	52520735	52522345
chr1	52560138	52560536
chr1	52593152	52593439
chr1	52605510	52606200
chr1	52607512	52608615
chr1	52657943	52658222
chr1	52761975	52762223
chr1	52814430	52814644
chr1	52830946	52832267
chr1	52834134	52834343
chr1	52869573	52870609
chr1	52985857	52986199
chr1	53017914	53019448
chr1	53067910	53068686
chr1	53098711	53098963
chr1	53130995	53131195
chr1	53151877	53152197
chr1	53163677	53164549
chr1	53168585	53169226
chr1	53191930	53192578
chr1	53209882	53210261
chr1	53235099	53235442
chr1	53308241	53309098
chr1	53345882	53346148
chr1	53386728	53387638
chr1	53392747	53393989
chr1	53421128	53421446
chr1	53480455	53480760
chr1	53490721	53491076
chr1	53512883	53514322
chr1	53527624	53528301
chr1	53535309	53535716
chr1	53551648	53552227
chr1	53555078	53555326
chr1	53587588	53588441
chr1	53611445	53612279
chr1	53642143	53642686
chr1	53647805	53648222
chr1	53651439	53651643
chr1	53661881	53663038
chr1	53685785	53686620
chr1	53704049	53704547
chr1	53750947	53751544
chr1	53791650	53792183
chr1	53793338	53793955
chr1	53807208	53807899
chr1	53828006	53828206
chr1	53838321	53838521
chr1	53910383	53910583
chr1	53935796	53936107
chr1	53950705	53951474
chr1	54024554	54025472
chr1	54059783	54060448
chr1	54069313	54069513
chr1	54084298	54084709
chr1	54147819	54148053
chr1	54150989	54151445
chr1	54160097	54161266
chr1	54168166	54168776
chr1	54190804	54191040
chr1	54204722	54205194
chr1	54218078	54218379
chr1	54303687	54304476
chr1	54317577	54317938
chr1	54355345	54356018
chr1	54364985	54365185
chr1	54411085	54412356
chr1	54422345	54423104
chr1	54448160	54448497
chr1	54481998	54482409
chr1	54483731	54483963
chr1	54487910	54488110
chr1	54493418	54493875
chr1	54512541	54512802
chr1	54518370	54519414
chr1	54535862	54536172
chr1	54560121	54560367
chr1	54572693	54572893
chr1	54587240	54587532
chr1	54590282	54590482
chr1	54665348	54666173
chr1	54685808	54686382
chr1	54707412	54707688
chr1	54719147	54719491
chr1	54738655	54739838
chr1	54753139	54753808
chr1	54764141	54764479
chr1	54776523	54776906
chr1	54791733	54792077
chr1	54798288	54798753
chr1	54813662	54814225
chr1	54842437	54842717
chr1	54871552	54872655
chr1	54873988	54874238
chr1	54879617	54880433
chr1	54881771	54882375
chr1	54940381	54940869
chr1	54953851	54955367
chr1	54964481	54965436
chr1	54972400	54972829
chr1	54985428	54985671
chr1	55007660	55008583
chr1	55013422	55014714
chr1	55024491	55024829
chr1	55025505	55025705
chr1	55030337	55030860
chr1	55032277	55032661
chr1	55047327	55047625
chr1	55067067	55067296
chr1	55069658	55069924
chr1	55146693	55147261
chr1	55181255	55182396
chr1	55230065	55230814
chr1	55247139	55247455
chr1	55253602	55254582
[truncated: 104,461 more rows]

## Sheet: Table S6
Supplementary Table S6: GWAS signal overlap with cicero target genes
locus	rsid	ppag	shared	alpha_beta	alpha	beta	alpha_delta	delta	beta_delta	primary_signal	alpha_overlapping_rsid	alpha_cicero_score	alpha_target_genes	alpha_overlapping_snp_ppag	alpha_target_genes_count	beta_overlapping_rsid	beta_cicero_score	beta_target_genes	beta_overlapping_snp_ppag	beta_target_genes_count
ABCB10	rs348330	1	1	0	0	0	0	0	0	Y	rs348330	0.48,0.14,0.11	ABCB10,TAF5L,CCSAP	1,1,1	3	rs348330	0.14	NUP133	1	1
ADCY5	rs11708067	0.79	0	1	1	0	0	0	0	Y	rs11708067	0.06	ADCY5	0.79	1	-	-	-	-	-
ANK1	rs13262861	0.97	0	0	0	0	0	0	1	Y	-	-	-	-	-	rs13262861	0.3	NKX6-3	0.97	1
ANK1	rs13262861	0.97	0	0	0	0	0	0	1	Y	-	-	-	-	-	rs7825494	0.3	NKX6-3	0.051	1
ANK1	rs4736819	0.24	1	1	1	1	1	1	1	N	-	-	-	-	-	rs13262861	0.3	NKX6-3	0.97	1
ANK1	rs4736819	0.24	1	1	1	1	1	1	1	N	-	-	-	-	-	rs7825494	0.3	NKX6-3	0.051	1
ANKRD55	rs96844	0.18	1	0	0	0	0	0	0	N	-	-	-	-	-	rs252912	0.06	GPBP1	0.13	1
ARL15	rs62370480	0.2	1	1	1	0	0	1	0	N	rs55744247	0.3,0.16,0.15,0.14,0.08,0.05	FST,FST,FST,FST,NDUFS4,NDUFS4	0.15,0.15,0.15,0.15,0.15,0.15	2	rs55744247	0.18,0.1	FST,FST	0.15,0.15	1
ATP1B2	rs1641523	0.32	1	0	0	1	0	0	0	Y	-	-	-	-	-	rs858516	0.11,0.07,0.06	TNFSF13,CD68,SAT2	0.053,0.053,0.053	3
ATP1B2	rs62059712	0.34	1	1	1	1	1	1	0	N	rs62059712	0.42,0.41,0.33,0.33,0.28,0.25,0.22,0.2,0.15,0.14,0.14,0.12,0.12,0.1,0.05	TMEM256,ZBTB4,CHD3,EIF4A1,KCTD11,CHD3,CYB5D1,SENP3,LOC100996842,CHD3,WRAP53,PLSCR3,WRAP53,TRAPPC1,CD68	0.34,0.34,0.34,0.34,0.34,0.34,0.34,0.34,0.34,0.34,0.34,0.34,0.34,0.34,0.34	12	rs62059712	0.52,0.23,0.23,0.23,0.22,0.15,0.14,0.11,0.11,0.09,0.09,0.08,0.08,0.07,0.07,0.06,0.06	EIF4A1,CYB5D1,TMEM256,LOC100996842,WRAP53,SENP3,ZBTB4,SHBG,CHD3,CHD3,KCTD11,TRAPPC1,WRAP53,SOX15,WRAP53,PLSCR3,TNFSF12-TNFSF13	0.34,0.34,0.34,0.34,0.34,0.34,0.34,0.34,0.34,0.34,0.34,0.34,0.34,0.34,0.34,0.34,0.34	14
BCL11A	rs243024	0.42	0	1	0	0	0	0	0	Y	-	-	-	-	-	rs243018	0.09,0.08	BCL11A,BCL11A	0.11,0.11	1
BEND3	rs4946812	0.1	1	0	0	0	0	0	0	Y	-	-	-	-	-	rs2783019	0.1	C6orf203	0.061	1
C2CD4A.B	rs8037894	0.12	1	0	1	0	0	1	0	Y	rs7163757	0.07	C2CD4B	0.095	1	-	-	-	-	-
CCND1	rs11820019	0.41	1	0	0	0	0	0	0	Y	-	-	-	-	-	rs144245804	0.55	CCND1	0.06	1
CCND2	rs11063028	0.21	0	0	1	0	0	0	0	N	rs10219509	0.14,0.13	C12orf4,TIGAR	0.15,0.15	2	-	-	-	-	-
CCND2	rs3217792	1	1	0	0	1	0	0	0	N	-	-	-	-	-	rs3217792	0.23,0.06	CCND2,CCND2	1,1	1
CCND2	rs3217792	1	1	0	0	1	0	0	0	N	-	-	-	-	-	rs76895963	0.23,0.06	CCND2,CCND2	1,1	1
CCND2	rs76895963	1	1	0	0	1	0	0	0	Y	-	-	-	-	-	rs3217792	0.23,0.06	CCND2,CCND2	1,1	1
CCND2	rs76895963	1	1	0	0	1	0	0	0	Y	-	-	-	-	-	rs76895963	0.23,0.06	CCND2,CCND2	1,1	1
CDC123.CAMK1D	rs11257655	1	1	0	0	0	0	0	0	Y	rs11257655	0.06	CAMK1D	1	1	rs11257655	0.15,0.08,0.06	CAMK1D,CAMK1D,DHTKD1	1,1,1	2
CDKN2A.B	rs76011118	0.95	1	1	1	1	0	1	1	N	rs10217762	0.25,0.06,0.05	CDKN2A,MTAP,CDKN2A	0.094,0.094,0.094	2	rs10217762	0.22,0.21	DMRTA1,CDKN2A	0.094,0.094	2
CDKN2A.B	rs76011118	0.95	1	1	1	1	0	1	1	N	rs10217762	0.25,0.06,0.05	CDKN2A,MTAP,CDKN2A	0.094,0.094,0.094	2	rs10811662	0.22,0.21	DMRTA1,CDKN2A	0.093,0.093	2
CDKN2A.B	rs76011118	0.95	1	1	1	1	0	1	1	N	rs10217762	0.25,0.06,0.05	CDKN2A,MTAP,CDKN2A	0.094,0.094,0.094	2	rs76011118	0.22,0.21	DMRTA1,CDKN2A	0.95,0.95	2
CDKN2A.B	rs76011118	0.95	1	1	1	1	0	1	1	N	rs10811662	0.25,0.06,0.05	CDKN2A,MTAP,CDKN2A	0.093,0.093,0.093	2	rs10217762	0.22,0.21	DMRTA1,CDKN2A	0.094,0.094	2
CDKN2A.B	rs76011118	0.95	1	1	1	1	0	1	1	N	rs10811662	0.25,0.06,0.05	CDKN2A,MTAP,CDKN2A	0.093,0.093,0.093	2	rs10811662	0.22,0.21	DMRTA1,CDKN2A	0.093,0.093	2
CDKN2A.B	rs76011118	0.95	1	1	1	1	0	1	1	N	rs10811662	0.25,0.06,0.05	CDKN2A,MTAP,CDKN2A	0.093,0.093,0.093	2	rs76011118	0.22,0.21	DMRTA1,CDKN2A	0.95,0.95	2
CDKN2A.B	rs76011118	0.95	1	1	1	1	0	1	1	N	rs76011118	0.25,0.06,0.05	CDKN2A,MTAP,CDKN2A	0.95,0.95,0.95	2	rs10217762	0.22,0.21	DMRTA1,CDKN2A	0.094,0.094	2
CDKN2A.B	rs76011118	0.95	1	1	1	1	0	1	1	N	rs76011118	0.25,0.06,0.05	CDKN2A,MTAP,CDKN2A	0.95,0.95,0.95	2	rs10811662	0.22,0.21	DMRTA1,CDKN2A	0.093,0.093	2
CDKN2A.B	rs76011118	0.95	1	1	1	1	0	1	1	N	rs76011118	0.25,0.06,0.05	CDKN2A,MTAP,CDKN2A	0.95,0.95,0.95	2	rs76011118	0.22,0.21	DMRTA1,CDKN2A	0.95,0.95	2
CDKN2A.B	rs10811660	0.47	0	1	0	0	0	0	0	Y	rs10217762	0.25,0.06,0.05	CDKN2A,MTAP,CDKN2A	0.094,0.094,0.094	2	rs10217762	0.22,0.21	DMRTA1,CDKN2A	0.094,0.094	2
CDKN2A.B	rs10811660	0.47	0	1	0	0	0	0	0	Y	rs10217762	0.25,0.06,0.05	CDKN2A,MTAP,CDKN2A	0.094,0.094,0.094	2	rs10811662	0.22,0.21	DMRTA1,CDKN2A	0.093,0.093	2
CDKN2A.B	rs10811660	0.47	0	1	0	0	0	0	0	Y	rs10217762	0.25,0.06,0.05	CDKN2A,MTAP,CDKN2A	0.094,0.094,0.094	2	rs76011118	0.22,0.21	DMRTA1,CDKN2A	0.95,0.95	2
CDKN2A.B	rs10811660	0.47	0	1	0	0	0	0	0	Y	rs10811662	0.25,0.06,0.05	CDKN2A,MTAP,CDKN2A	0.093,0.093,0.093	2	rs10217762	0.22,0.21	DMRTA1,CDKN2A	0.094,0.094	2
CDKN2A.B	rs10811660	0.47	0	1	0	0	0	0	0	Y	rs10811662	0.25,0.06,0.05	CDKN2A,MTAP,CDKN2A	0.093,0.093,0.093	2	rs10811662	0.22,0.21	DMRTA1,CDKN2A	0.093,0.093	2
CDKN2A.B	rs10811660	0.47	0	1	0	0	0	0	0	Y	rs10811662	0.25,0.06,0.05	CDKN2A,MTAP,CDKN2A	0.093,0.093,0.093	2	rs76011118	0.22,0.21	DMRTA1,CDKN2A	0.95,0.95	2
CDKN2A.B	rs10811660	0.47	0	1	0	0	0	0	0	Y	rs76011118	0.25,0.06,0.05	CDKN2A,MTAP,CDKN2A	0.95,0.95,0.95	2	rs10217762	0.22,0.21	DMRTA1,CDKN2A	0.094,0.094	2
CDKN2A.B	rs10811660	0.47	0	1	0	0	0	0	0	Y	rs76011118	0.25,0.06,0.05	CDKN2A,MTAP,CDKN2A	0.95,0.95,0.95	2	rs10811662	0.22,0.21	DMRTA1,CDKN2A	0.093,0.093	2
CDKN2A.B	rs10811660	0.47	0	1	0	0	0	0	0	Y	rs76011118	0.25,0.06,0.05	CDKN2A,MTAP,CDKN2A	0.95,0.95,0.95	2	rs76011118	0.22,0.21	DMRTA1,CDKN2A	0.95,0.95	2
CDKN2A.B	rs10757283	0.5	0	1	0	0	0	0	0	N	rs10217762	0.25,0.06,0.05	CDKN2A,MTAP,CDKN2A	0.094,0.094,0.094	2	rs10217762	0.22,0.21	DMRTA1,CDKN2A	0.094,0.094	2
CDKN2A.B	rs10757283	0.5	0	1	0	0	0	0	0	N	rs10217762	0.25,0.06,0.05	CDKN2A,MTAP,CDKN2A	0.094,0.094,0.094	2	rs10811662	0.22,0.21	DMRTA1,CDKN2A	0.093,0.093	2
CDKN2A.B	rs10757283	0.5	0	1	0	0	0	0	0	N	rs10217762	0.25,0.06,0.05	CDKN2A,MTAP,CDKN2A	0.094,0.094,0.094	2	rs76011118	0.22,0.21	DMRTA1,CDKN2A	0.95,0.95	2
CDKN2A.B	rs10757283	0.5	0	1	0	0	0	0	0	N	rs10811662	0.25,0.06,0.05	CDKN2A,MTAP,CDKN2A	0.093,0.093,0.093	2	rs10217762	0.22,0.21	DMRTA1,CDKN2A	0.094,0.094	2
CDKN2A.B	rs10757283	0.5	0	1	0	0	0	0	0	N	rs10811662	0.25,0.06,0.05	CDKN2A,MTAP,CDKN2A	0.093,0.093,0.093	2	rs10811662	0.22,0.21	DMRTA1,CDKN2A	0.093,0.093	2
CDKN2A.B	rs10757283	0.5	0	1	0	0	0	0	0	N	rs10811662	0.25,0.06,0.05	CDKN2A,MTAP,CDKN2A	0.093,0.093,0.093	2	rs76011118	0.22,0.21	DMRTA1,CDKN2A	0.95,0.95	2
CDKN2A.B	rs10757283	0.5	0	1	0	0	0	0	0	N	rs76011118	0.25,0.06,0.05	CDKN2A,MTAP,CDKN2A	0.95,0.95,0.95	2	rs10217762	0.22,0.21	DMRTA1,CDKN2A	0.094,0.094	2
CDKN2A.B	rs10757283	0.5	0	1	0	0	0	0	0	N	rs76011118	0.25,0.06,0.05	CDKN2A,MTAP,CDKN2A	0.95,0.95,0.95	2	rs10811662	0.22,0.21	DMRTA1,CDKN2A	0.093,0.093	2
CDKN2A.B	rs10757283	0.5	0	1	0	0	0	0	0	N	rs76011118	0.25,0.06,0.05	CDKN2A,MTAP,CDKN2A	0.95,0.95,0.95	2	rs76011118	0.22,0.21	DMRTA1,CDKN2A	0.95,0.95	2
CDKN2A.B	rs1333052	0.19	1	1	1	1	1	1	1	N	rs954399	0.13	CDKN2A	0.095	1	rs7849199	0.06	CDKN2B	0.067	1
CDKN2A.B	rs1333052	0.19	1	1	1	1	1	1	1	N	rs954399	0.13	CDKN2A	0.095	1	rs954399	0.05	CDKN2A	0.095	1
CELF1	rs7124681	0.068	1	1	0	0	0	0	0	Y	rs7124681	0.12,0.08	MTCH2,KBTBD4	0.068,0.068	2	-	-	-	-	-
CEP68	rs2249105	0.39	0	0	0	1	0	0	0	Y	-	-	-	-	-	rs2540945	0.38,0.16,0.09	SPRED2,CEP68,SLC1A4	0.25,0.25,0.25	3
CRY2	rs7115753	0.23	1	0	0	0	0	1	0	Y	-	-	-	-	-	rs10838524	0.21,0.08	SLC35C1,LARGE2	0.16,0.16	2
DGKB	rs17168486	0.58	1	0	0	0	0	0	0	N	-	-	-	-	-	rs17168486	0.64,0.22	DGKB,DGKB	0.58,0.58	1
DGKB	rs2908334	0.091	1	1	1	1	1	1	1	N	-	-	-	-	-	rs2908334	0.56,0.11	DGKB,DGKB	0.091,0.091	1
DMGDH	rs1316776	0.057	1	0	0	0	0	0	0	Y	-	-	-	-	-	rs10042338	0.1	JMY	0.052	1
EGFEM1P	rs7629630	0.07	1	1	0	0	1	0	0	Y	rs1025216	0.21	GOLIM4	0.051	1	-	-	-	-	-
FAM49A	rs11680058	0.99	1	0	0	0	0	0	0	Y	-	-	-	-	-	rs11680058	0.08	FAM49A	0.99	1
FAM63A	rs10305745	0.18	1	1	1	1	1	1	1	N	rs10305745	0.15,0.13,0.12,0.12,0.08,0.07,0.05	PSMD4,CDC42SE1,MINDY1,CTSS,GABPB2,PIP5K1A,ENSA	0.18,0.18,0.18,0.18,0.18,0.18,0.18	7	-	-	-	-	-
FARSA	rs3111316	0.32	1	0	0	0	0	0	0	Y	rs2900660	0.41,0.37,0.29,0.16,0.12,0.11,0.08,0.08,0.07	SYCE2,RTBDN,DHPS,MAN2B1,MAST1,C19orf43,TNPO2,GADD45GIP1,RTBDN	0.12,0.12,0.12,0.12,0.12,0.12,0.12,0.12,0.12	8	rs2900660	0.21,0.18,0.16,0.15,0.14,0.11,0.11,0.11,0.05	GCDH,NFIX,CALR,HOOK2,JUNB,WDR83OS,MAST1,DHPS,TRMT1	0.12,0.12,0.12,0.12,0.12,0.12,0.12,0.12,0.12	9
FBRSL1	rs12811407	0.18	1	1	1	0	1	0	0	Y	rs11614914	0.18,0.06	FBRSL1,CHFR	0.16,0.16	2	rs1882297	0.32,0.17,0.16,0.1,0.09,0.06	FBRSL1,PGAM5,FBRSL1,POLE,P2RX2,FBRSL1	0.12,0.12,0.12,0.12,0.12,0.12	4
FBRSL1	rs12811407	0.18	1	1	1	0	1	0	0	Y	rs1882297	0.2	FBRSL1	0.12	1	rs1882297	0.32,0.17,0.16,0.1,0.09,0.06	FBRSL1,PGAM5,FBRSL1,POLE,P2RX2,FBRSL1	0.12,0.12,0.12,0.12,0.12,0.12	4
FBRSL1	rs12811407	0.18	1	1	1	0	1	0	0	Y	rs77773608	0.24	PGAM5	0.13	1	rs1882297	0.32,0.17,0.16,0.1,0.09,0.06	FBRSL1,PGAM5,FBRSL1,POLE,P2RX2,FBRSL1	0.12,0.12,0.12,0.12,0.12,0.12	4
FTO	rs1421085	0.28	1	0	0	0	0	1	0	Y	-	-	-	-	-	rs56094641	0.13	RPGRIP1L	0.074	1
GCK	rs878521	0.98	1	0	0	0	0	0	0	Y	rs878521	0.2,0.07	DDX56,DDX56	0.98,0.98	1	rs878521	0.12,0.06,0.06,0.06	POLM,NUDCD3,GCK,PGAM2	0.98,0.98,0.98,0.98	4
GCKR	rs1260326	0.9	0	0	1	0	0	0	0	Y	rs780094	0.07	SLC30A3	0.073	1	-	-	-	-	-
GIPR	rs2238689	0.78	1	1	0	0	0	0	0	N	rs2238689	0.12,0.11,0.08,0.08,0.05,0.05	SIX5,EML2,KLC3,FOSB,NOVA2,CKM	0.78,0.78,0.78,0.78,0.78,0.78	6	rs2238689	0.13,0.09	GIPR,SIX5	0.78,0.78	2
GIPR	rs2238689	0.78	1	1	0	0	0	0	0	N	rs2238689	0.12,0.11,0.08,0.08,0.05,0.05	SIX5,EML2,KLC3,FOSB,NOVA2,CKM	0.78,0.78,0.78,0.78,0.78,0.78	6	rs35845603	0.4,0.28,0.24,0.23,0.21,0.2,0.16,0.14,0.13,0.13,0.12,0.12,0.11,0.08,0.07,0.07,0.06,0.05,0.05	MYPOP,CCDC61,OPA3,SIX5,MARK4,GIPR,FBXO46,NOVA2,SIX5,SNRPD2,DMWD,MYPOP,KLC3,EML2,PPP1R13L,ERCC1,ERCC2,FOSB,RTN2	0.11,0.11,0.11,0.11,0.11,0.11,0.11,0.11,0.11,0.11,0.11,0.11,0.11,0.11,0.11,0.11,0.11,0.11,0.11	17
GIPR	rs2238689	0.78	1	1	0	0	0	0	0	N	rs35845603	0.22,0.21,0.14,0.12,0.12,0.09,0.07,0.07,0.07,0.07,0.06	GIPR,CCDC61,FBXO46,SYMPK,RTN2,DMWD,ERCC1,OPA3,IRF2BP1,EML2,VASP	0.11,0.11,0.11,0.11,0.11,0.11,0.11,0.11,0.11,0.11,0.11	11	rs2238689	0.13,0.09	GIPR,SIX5	0.78,0.78	2
GIPR	rs2238689	0.78	1	1	0	0	0	0	0	N	rs35845603	0.22,0.21,0.14,0.12,0.12,0.09,0.07,0.07,0.07,0.07,0.06	GIPR,CCDC61,FBXO46,SYMPK,RTN2,DMWD,ERCC1,OPA3,IRF2BP1,EML2,VASP	0.11,0.11,0.11,0.11,0.11,0.11,0.11,0.11,0.11,0.11,0.11	11	rs35845603	0.4,0.28,0.24,0.23,0.21,0.2,0.16,0.14,0.13,0.13,0.12,0.12,0.11,0.08,0.07,0.07,0.06,0.05,0.05	MYPOP,CCDC61,OPA3,SIX5,MARK4,GIPR,FBXO46,NOVA2,SIX5,SNRPD2,DMWD,MYPOP,KLC3,EML2,PPP1R13L,ERCC1,ERCC2,FOSB,RTN2	0.11,0.11,0.11,0.11,0.11,0.11,0.11,0.11,0.11,0.11,0.11,0.11,0.11,0.11,0.11,0.11,0.11,0.11,0.11	17
GLI2	rs66477705	0.057	1	1	0	1	0	1	0	N	-	-	-	-	-	rs58132852	0.1	INHBB	0.053	1
GLIS3	rs10974438	0.97	1	0	0	0	0	0	0	Y	rs10974438	0.08	GLIS3	0.97	1	-	-	-	-	-
GNAS	rs6070625	0.15	0	0	0	1	0	0	1	Y	-	-	-	-	-	rs911300	0.22,0.08,0.08,0.06	GNAS,GNAS,ATP5E,GNAS	0.052,0.052,0.052,0.052	2
GNG4	rs291367	0.24	0	1	0	0	0	0	0	Y	rs291368	0.07	GNG4	0.061	1	-	-	-	-	-
GPSM1	rs28505901	0.2	1	0	0	0	0	0	1	Y	rs28641468	0.26,0.12,0.07,0.07,0.05	GPSM1,GPSM1,CARD9,PMPCA,CARD9	0.13,0.13,0.13,0.13,0.13	3	rs28429551	0.34,0.11,0.09,0.06,0.06	SEC16A,TMEM250,CARD9,UBAC1,GPSM1	0.14,0.14,0.14,0.14,0.14	5
GPSM1	rs28505901	0.2	1	0	0	0	0	0	1	Y	rs28641468	0.26,0.12,0.07,0.07,0.05	GPSM1,GPSM1,CARD9,PMPCA,CARD9	0.13,0.13,0.13,0.13,0.13	3	rs28641468	0.26,0.23,0.21,0.07	UBAC1,GPSM1,QSOX2,INPP5E	0.13,0.13,0.13,0.13	4
GPSM1	rs11793035	0.3	1	1	1	1	1	1	0	N	rs7863715	0.18,0.16,0.09,0.08,0.07,0.06	LCN8,FAM69B,SAPCD2,CARD9,INPP5E,CARD9	0.2,0.2,0.2,0.2,0.2,0.2	5	-	-	-	-	-
GRB14.COBLL1	rs13024606	0.59	1	1	0	1	0	0	0	N	-	-	-	-	-	rs13024606	0.41,0.38,0.17	GRB14,SLC38A11,GRB14	0.59,0.59,0.59	2
HHEX.IDE	rs1112718	0.32	1	1	1	1	1	1	1	N	rs1112718	0.23,0.22,0.22,0.14	CPEB3,IDE,EXOC6,KIF11	0.32,0.32,0.32,0.32	4	-	-	-	-	-
HMGB1	rs11842871	0.19	1	0	0	0	0	0	0	Y	rs73167313	0.23,0.22,0.07	HMGB1,KATNAL1,HMGB1	0.076,0.076,0.076	2	-	-	-	-	-
HNF1A	rs73224262	0.45	1	1	1	1	1	1	0	N		0.18	ANAPC5	0.45	1		0.28,0.11	P2RX4,ANAPC5	0.32,0.32	2
HNF4A	rs191830490	0.52	1	1	1	1	1	1	1	N		0.09	PKIG	0.17	1		0.15,0.15	HNF4A,HNF4A	0.057,0.11	1
HNF4A	rs191830490	0.52	1	1	1	1	1	1	1	N		0.09	PKIG	0.17	1	rs191830490	0.41,0.12	HNF4A,SERINC3	0.52,0.52	2
HNF4A	rs191830490	0.52	1	1	1	1	1	1	1	N	rs191830490	0.1,0.07,0.06	KCNK15,GDAP1L1,FITM2	0.52,0.52,0.52	3		0.15,0.15	HNF4A,HNF4A	0.057,0.11	1
HNF4A	rs191830490	0.52	1	1	1	1	1	1	1	N	rs191830490	0.1,0.07,0.06	KCNK15,GDAP1L1,FITM2	0.52,0.52,0.52	3	rs191830490	0.41,0.12	HNF4A,SERINC3	0.52,0.52	2
HNF4A	rs11696357	0.21	1	1	1	1	1	1	1	N	-	-	-	-	-		0.15,0.15	HNF4A,HNF4A	0.057,0.11	1
HTT	rs362307	0.95	1	0	0	0	0	0	0	Y	rs362307	0.17,0.1,0.07,0.06	MFSD10,SH3BP2,TNIP2,NOP14	0.95,0.95,0.95,0.95	4	-	-	-	-	-
IGF2BP2	rs150111048	0.94	1	1	1	1	0	1	1	N	rs150111048	0.12	IGF2BP2	0.94	1	rs150111048	0.14,0.07,0.07	TRA2B,ETV5,LIPH	0.94,0.94,0.94	3
IGF2BP2	rs11717959	0.26	1	1	1	1	1	1	1	N	-	-	-	-	-	rs11717959	0.38,0.14,0.06	IGF2BP2,TRA2B,SENP2	0.14,0.14,0.14	3
IGF2BP3	rs78840640	0.33	1	1	1	1	0	1	1	N	rs78840640	0.1	IGF2BP3	0.33	1	rs11981126	0.2,0.17,0.14,0.14	FAM221A,KLHL7,NUPL2,IGF2BP3	0.13,0.13,0.13,0.13	4
IGF2BP3	rs78840640	0.33	1	1	1	1	0	1	1	N	rs78840640	0.1	IGF2BP3	0.33	1	rs73281643	0.15	IGF2BP3	0.07	1
IGF2BP3	rs4279506	0.52	1	1	1	1	0	0	1	Y	-	-	-	-	-	rs4279506	0.13	IGF2BP3	0.52	1
INS.IGF2	rs4929965	0.2	0	1	0	0	0	0	0	Y	-	-	-	-	-	rs10840495	0.1,0.09	IGF2,IGF2	0.06,0.06	1
ITFG3	rs6600191	0.25	1	0	0	0	0	0	0	Y	rs6600204	0.3,0.13,0.12,0.09,0.07,0.06,0.05	STUB1,PRR35,CAPN15,MPG,AXIN1,RAB40C,DECR2	0.071,0.071,0.071,0.071,0.071,0.071,0.071	7	rs6600204	0.1,0.05	RAB11FIP3,POLR3K	0.071,0.071	2
ITPR2	rs718314	0.06	1	0	0	0	0	0	0	Y	-	-	-	-	-	rs718314	0.09	SSPN	0.06	1
KCNJ11	rs5213	0.33	1	0	0	0	0	0	0	Y	rs5213	0.25,0.06	PLEKHA7,KCNJ11	0.32,0.32	2	rs5213	0.12,0.07,0.06	RPS13,NCR3LG1,PIK3C2A	0.32,0.32,0.32	3
KCNQ1	rs80102379	0.68	1	1	1	1	0	0	0	N	-	-	-	-	-	rs80102379	0.29,0.19,0.12	ASCL2,CD81,CD81	0.68,0.68,0.68	2
KCNQ1	rs231349	0.15	0	0	0	1	0	0	0	N	-	-	-	-	-	rs231349	0.36,0.23,0.09	ASCL2,CD81,CD81	0.15,0.15,0.15	2
KCNQ1	rs231361	1	0	1	1	0	0	0	0	N	rs231361	0.33,0.17,0.09	TSSC4,CD81,ASCL2	1,1,1	3	rs231361	0.24,0.15,0.07	ASCL2,CD81,CD81	1,1,1	2
KCNQ1	rs2237895	1	0	1	0	0	0	0	0	Y	-	-	-	-	-	rs2237895	0.07	NAP1L4	1	1
KCNQ1	rs2237895	1	0	1	0	0	0	0	0	Y	-	-	-	-	-	rs74046911	0.07	NAP1L4	0.17	1
KCNQ1	rs2237897	0.81	0	1	0	0	0	0	0	N	-	-	-	-	-	rs2237895	0.07	NAP1L4	1	1
KCNQ1	rs2237897	0.81	0	1	0	0	0	0	0	N	-	-	-	-	-	rs74046911	0.07	NAP1L4	0.17	1
KCNQ1	rs445084	0.18	1	1	1	1	1	1	1	N	rs450563	0.12	SLC22A18	0.14	1	-	-	-	-	-
KIF9	rs75423501	0.34	1	1	1	1	1	1	1	N	-	-	-	-	-		0.34,0.15,0.12,0.12,0.1,0.1,0.1,0.09,0.09,0.07	ALS2CL,LRRC2,NBEAL2,TMIE,LTF,FAM240A,PRSS46,PTH1R,TMIE,TDGF1	0.15,0.15,0.15,0.15,0.15,0.15,0.15,0.15,0.15,0.15	9
KIF9	rs75423501	0.34	1	1	1	1	1	1	1	N	-	-	-	-	-	rs71328912	0.16,0.15,0.07,0.06	PRSS46,NBEAL2,PTH1R,CCDC12	0.076,0.076,0.076,0.076	4
KLHDC5	rs10842994	0.11	1	0	0	0	0	0	0	Y	rs10771372	0.24,0.19,0.05	KLHL42,PPFIBP1,PTHLH	0.051,0.051,0.051	3	-	-	-	-	-
LPP	rs4686471	0.4	0	1	0	0	0	0	0	Y	rs6808574	0.1	LPP	0.26	1	rs6808574	0.07	BCL6	0.26	1
MAP3K11	rs1783541	0.16	1	0	0	0	0	1	0	Y	rs10896012	0.27,0.2,0.2,0.18,0.18,0.14,0.14,0.13,0.12,0.12,0.11,0.07,0.07,0.07,0.06	CFL1,KCNK7,SIPA1,EFEMP2,FRMD8,KAT5,TIGD3,POLA2,MAP3K11,C11orf68,SNX32,SSSCA1,AP5B1,LTBP3,RELA	0.074,0.074,0.074,0.074,0.074,0.074,0.074,0.074,0.074,0.074,0.074,0.074,0.074,0.074,0.074	15	rs10896012	0.26,0.18,0.12,0.08,0.08,0.07,0.06,0.06,0.05,0.05	TIGD3,SNX32,KAT5,C11orf68,SSSCA1,LTBP3,MAP3K11,FIBP,CFL1,CFL1	0.074,0.074,0.074,0.074,0.074,0.074,0.074,0.074,0.074,0.074	9
MAP3K11	rs1783541	0.16	1	0	0	0	0	1	0	Y	rs10896012	0.27,0.2,0.2,0.18,0.18,0.14,0.14,0.13,0.12,0.12,0.11,0.07,0.07,0.07,0.06	CFL1,KCNK7,SIPA1,EFEMP2,FRMD8,KAT5,TIGD3,POLA2,MAP3K11,C11orf68,SNX32,SSSCA1,AP5B1,LTBP3,RELA	0.074,0.074,0.074,0.074,0.074,0.074,0.074,0.074,0.074,0.074,0.074,0.074,0.074,0.074,0.074	15	rs11227217	0.3,0.25,0.11,0.11,0.09,0.08,0.08,0.07,0.07,0.06,0.06	TIGD3,SNX32,KAT5,SSSCA1,FIBP,C11orf68,RELA,RNASEH2C,CFL1,MAP3K11,EHBP1L1	0.11,0.11,0.11,0.11,0.11,0.11,0.11,0.11,0.11,0.11,0.11	11
MAP3K11	rs1783541	0.16	1	0	0	0	0	1	0	Y	rs10896012	0.27,0.2,0.2,0.18,0.18,0.14,0.14,0.13,0.12,0.12,0.11,0.07,0.07,0.07,0.06	CFL1,KCNK7,SIPA1,EFEMP2,FRMD8,KAT5,TIGD3,POLA2,MAP3K11,C11orf68,SNX32,SSSCA1,AP5B1,LTBP3,RELA	0.074,0.074,0.074,0.074,0.074,0.074,0.074,0.074,0.074,0.074,0.074,0.074,0.074,0.074,0.074	15	rs58621819	0.31,0.27,0.22,0.14,0.09,0.08,0.06	POLA2,SSSCA1,SNX32,RELA,SLC25A45,RNASEH2C,CFL1	0.16,0.16,0.16,0.16,0.16,0.16,0.16	7
MAP3K11	rs1783541	0.16	1	0	0	0	0	1	0	Y	rs11227217	0.48,0.4,0.29,0.28,0.26,0.23,0.22,0.15,0.13,0.11,0.1,0.1,0.08,0.06,0.06	EFEMP2,FRMD8,LTBP3,POLA2,SIPA1,SCYL1,CFL1,SART1,C11orf68,TIGD3,KCNK7,SSSCA1,KAT5,OVOL1,RELA	0.11,0.11,0.11,0.11,0.11,0.11,0.11,0.11,0.11,0.11,0.11,0.11,0.11,0.11,0.11	15	rs10896012	0.26,0.18,0.12,0.08,0.08,0.07,0.06,0.06,0.05,0.05	TIGD3,SNX32,KAT5,C11orf68,SSSCA1,LTBP3,MAP3K11,FIBP,CFL1,CFL1	0.074,0.074,0.074,0.074,0.074,0.074,0.074,0.074,0.074,0.074	9
MAP3K11	rs1783541	0.16	1	0	0	0	0	1	0	Y	rs11227217	0.48,0.4,0.29,0.28,0.26,0.23,0.22,0.15,0.13,0.11,0.1,0.1,0.08,0.06,0.06	EFEMP2,FRMD8,LTBP3,POLA2,SIPA1,SCYL1,CFL1,SART1,C11orf68,TIGD3,KCNK7,SSSCA1,KAT5,OVOL1,RELA	0.11,0.11,0.11,0.11,0.11,0.11,0.11,0.11,0.11,0.11,0.11,0.11,0.11,0.11,0.11	15	rs11227217	0.3,0.25,0.11,0.11,0.09,0.08,0.08,0.07,0.07,0.06,0.06	TIGD3,SNX32,KAT5,SSSCA1,FIBP,C11orf68,RELA,RNASEH2C,CFL1,MAP3K11,EHBP1L1	0.11,0.11,0.11,0.11,0.11,0.11,0.11,0.11,0.11,0.11,0.11	11
MAP3K11	rs1783541	0.16	1	0	0	0	0	1	0	Y	rs11227217	0.48,0.4,0.29,0.28,0.26,0.23,0.22,0.15,0.13,0.11,0.1,0.1,0.08,0.06,0.06	EFEMP2,FRMD8,LTBP3,POLA2,SIPA1,SCYL1,CFL1,SART1,C11orf68,TIGD3,KCNK7,SSSCA1,KAT5,OVOL1,RELA	0.11,0.11,0.11,0.11,0.11,0.11,0.11,0.11,0.11,0.11,0.11,0.11,0.11,0.11,0.11	15	rs58621819	0.31,0.27,0.22,0.14,0.09,0.08,0.06	POLA2,SSSCA1,SNX32,RELA,SLC25A45,RNASEH2C,CFL1	0.16,0.16,0.16,0.16,0.16,0.16,0.16	7
MAP3K11	rs1783541	0.16	1	0	0	0	0	1	0	Y	rs58621819	0.15,0.12,0.12,0.11,0.07,0.07,0.06	FIBP,RNASEH2C,SLC25A45,DPF2,CFL1,EHBP1L1,CCDC85B	0.16,0.16,0.16,0.16,0.16,0.16,0.16	7	rs10896012	0.26,0.18,0.12,0.08,0.08,0.07,0.06,0.06,0.05,0.05	TIGD3,SNX32,KAT5,C11orf68,SSSCA1,LTBP3,MAP3K11,FIBP,CFL1,CFL1	0.074,0.074,0.074,0.074,0.074,0.074,0.074,0.074,0.074,0.074	9
MAP3K11	rs1783541	0.16	1	0	0	0	0	1	0	Y	rs58621819	0.15,0.12,0.12,0.11,0.07,0.07,0.06	FIBP,RNASEH2C,SLC25A45,DPF2,CFL1,EHBP1L1,CCDC85B	0.16,0.16,0.16,0.16,0.16,0.16,0.16	7	rs11227217	0.3,0.25,0.11,0.11,0.09,0.08,0.08,0.07,0.07,0.06,0.06	TIGD3,SNX32,KAT5,SSSCA1,FIBP,C11orf68,RELA,RNASEH2C,CFL1,MAP3K11,EHBP1L1	0.11,0.11,0.11,0.11,0.11,0.11,0.11,0.11,0.11,0.11,0.11	11
MAP3K11	rs1783541	0.16	1	0	0	0	0	1	0	Y	rs58621819	0.15,0.12,0.12,0.11,0.07,0.07,0.06	FIBP,RNASEH2C,SLC25A45,DPF2,CFL1,EHBP1L1,CCDC85B	0.16,0.16,0.16,0.16,0.16,0.16,0.16	7	rs58621819	0.31,0.27,0.22,0.14,0.09,0.08,0.06	POLA2,SSSCA1,SNX32,RELA,SLC25A45,RNASEH2C,CFL1	0.16,0.16,0.16,0.16,0.16,0.16,0.16	7
MTNR1B	rs57235767	0.25	1	0	0	0	0	0	0	N	rs7943372	0.11	CEP295	0.059	1	rs7943372	0.31	DEUP1	0.059	1
NF1	rs71372253	0.22	0	1	0	0	0	0	0	Y	-	-	-	-	-	rs1129506	0.15	RAB11FIP4	0.055	1
PAM	rs115505614	0.46	1	0	0	0	0	0	0	Y	rs116782923	0.36,0.25,0.09,0.07	GIN1,PAM,PAM,C5orf30	0.23,0.23,0.23,0.23	3	-	-	-	-	-
PCGF3	rs35654957	0.22	1	1	1	1	1	1	1	N	rs143380607	0.3,0.23,0.22,0.1	RNF212,TMEM175,SLC26A1,MAEA	0.092,0.092,0.092,0.092	4	rs143380607	0.14,0.09,0.07	CPLX1,SPON2,SPON2	0.092,0.092,0.092	2
PCGF3	rs35654957	0.22	1	1	1	1	1	1	1	N	rs143380607	0.3,0.23,0.22,0.1	RNF212,TMEM175,SLC26A1,MAEA	0.092,0.092,0.092,0.092	4	rs17728127	0.05,0.05	RNF212,RNF212	0.13,0.064	1
PCGF3	rs111827885	0.46	1	1	1	1	1	1	1	N	-	-	-	-	-	rs17728127	0.05,0.05	RNF212,RNF212	0.13,0.064	1
PDHX	rs286925	0.17	1	1	1	1	1	1	1	N	rs286918	0.22	EHF	0.1	1	rs286918	0.11	CAT	0.1	1
PEPD	rs10406327	0.17	1	0	0	1	0	1	1	Y	-	-	-	-	-	rs10402712	0.09	CEBPA	0.05	1
PHF15	rs329122	0.4	1	0	0	0	0	0	1	Y	-	-	-	-	-	rs329124	0.36,0.27,0.13,0.11,0.11,0.1,0.08,0.07,0.06	JADE2,JADE2,CDKL3,SEC24A,PPP2CA,CAMLG,PCBD2,SKP1,TXNDC15	0.23,0.23,0.23,0.23,0.23,0.23,0.23,0.23,0.23	8
PIM3	rs112915006	0.23	1	1	1	1	1	1	1	N	rs12484907	0.09,0.09	TRABD,PPP6R2	0.11,0.11	2	rs12484907	0.2,0.17,0.1,0.08,0.07,0.06	TTLL8,SELENOO,TYMP,TRABD,PIM3,PANX2	0.11,0.11,0.11,0.11,0.11,0.11	6
PLEKHA1	rs2280141	0.059	0	1	0	0	0	0	0	Y	rs7072204	0.12,0.07	PLEKHA1,TACC2	0.053,0.053	2	-	-	-	-	-
PROX1	rs79687284	0.64	1	0	0	0	0	0	0	N	rs17712208	0.05	PROX1	0.36	1	-	-	-	-	-
PSMD6	rs3774723	0.28	1	1	0	0	0	0	0	Y	rs3774723	0.09	PRICKLE2	0.28	1	rs6785040	0.09	THOC7	0.058	1
PSMD6	rs3774723	0.28	1	1	0	0	0	0	0	Y	rs6785040	0.08	ATXN7	0.058	1	rs6785040	0.09	THOC7	0.058	1
RAI1	rs4925109	0.56	1	0	0	0	0	1	0	Y	rs4925109	0.3,0.22	SREBF1,RASD1	0.56,0.56	2	rs11655029	0.34,0.11	RAI1,RASD1	0.17,0.17	2
RAI1	rs4925109	0.56	1	0	0	0	0	1	0	Y	rs4925109	0.3,0.22	SREBF1,RASD1	0.56,0.56	2	rs4925109	0.24,0.13,0.12,0.12,0.07	ATPAF2,SREBF1,TOM1L2,SREBF1,RASD1	0.56,0.56,0.56,0.56,0.56	4
RAI1	rs4925109	0.56	1	0	0	0	0	1	0	Y	rs4925109	0.3,0.22	SREBF1,RASD1	0.56,0.56	2	rs941448	0.19,0.07	SREBF1,RASD1	0.068,0.068	2
RAI1	rs4925109	0.56	1	0	0	0	0	1	0	Y	rs941448	0.15,0.15,0.11,0.08	SREBF1,ATPAF2,RASD1,TOM1L2	0.068,0.068,0.068,0.068	4	rs11655029	0.34,0.11	RAI1,RASD1	0.17,0.17	2
RAI1	rs4925109	0.56	1	0	0	0	0	1	0	Y	rs941448	0.15,0.15,0.11,0.08	SREBF1,ATPAF2,RASD1,TOM1L2	0.068,0.068,0.068,0.068	4	rs4925109	0.24,0.13,0.12,0.12,0.07	ATPAF2,SREBF1,TOM1L2,SREBF1,RASD1	0.56,0.56,0.56,0.56,0.56	4
RAI1	rs4925109	0.56	1	0	0	0	0	1	0	Y	rs941448	0.15,0.15,0.11,0.08	SREBF1,ATPAF2,RASD1,TOM1L2	0.068,0.068,0.068,0.068	4	rs941448	0.19,0.07	SREBF1,RASD1	0.068,0.068	2
RASGRP1	rs8032939	0.21	0	1	0	0	0	0	0	N	-	-	-	-	-	rs28582094	0.38,0.24	SPRED1,RASGRP1	0.089,0.089	2
RASGRP1	rs8032939	0.21	0	1	0	0	0	0	0	N	-	-	-	-	-	rs36027443	0.39,0.28	SPRED1,RASGRP1	0.05,0.05	2
RASGRP1	rs8032939	0.21	0	1	0	0	0	0	0	N	-	-	-	-	-	rs8032939	0.15,0.11	SPRED1,RASGRP1	0.21,0.21	2
RASGRP1	rs34715063	0.74	0	0	0	1	0	1	0	Y	-	-	-	-	-	rs12912777	0.18,0.12	SPRED1,RASGRP1	0.26,0.26	2
RNF6	rs34584161	0.67	1	0	0	0	0	0	0	Y	-	-	-	-	-	rs34584161	0.21	WASF3	0.67	1
SCD5	rs12642790	0.18	1	0	0	0	0	0	0	Y	rs6817471	0.09	LIN54	0.12	1	rs6817471	0.43,0.33,0.13,0.13,0.12	HNRNPD,HNRNPDL,SCD5,TMEM150C,SEC31A	0.12,0.12,0.12,0.12,0.12	5
SEC16B	rs539515	0.067	0	1	0	0	1	0	0	Y	rs1266155	0.05	RASAL2	0.054	1	-	-	-	-	-
SLC12A8	rs649961	0.2	1	0	0	0	0	0	0	Y	rs569255	0.2,0.11	SNX4,SLC12A8	0.13,0.13	2	rs4679370	0.47,0.25	SLC12A8,SNX4	0.19,0.19	2
SLC12A8	rs649961	0.2	1	0	0	0	0	0	0	Y	rs569255	0.2,0.11	SNX4,SLC12A8	0.13,0.13	2	rs569255	0.57,0.25	SLC12A8,SNX4	0.13,0.13	2
SLC2A2	rs9873618	0.29	1	0	0	1	0	0	0	Y	-	-	-	-	-	rs1905505	0.06	SLC2A2	0.15	1
SLC30A8	rs3802177	0.57	1	0	0	0	0	1	0	Y	rs13266634	0.07,0.06	SLC30A8,EIF3H	0.35,0.35	2	rs13266634	0.1,0.07	RAD21,SLC30A8	0.35,0.35	2
TCF4	rs72926932	0.44	1	1	0	0	0	1	0	Y	rs72926972	0.21	TCF4	0.087	1	rs72926972	0.09	TCF4	0.087	1
THADA	rs28525376	0.084	1	1	1	1	1	1	1	N	rs28525376	0.07,0.07	ZFP36L2,HAAO	0.084,0.084	2	-	-	-	-	-
THADA	rs6708643	0.24	1	0	0	0	0	0	0	N	-	-	-	-	-	rs7580597	0.16	HAAO	0.1	1
THADA	rs80147536	0.073	0	1	0	1	1	0	0	Y	-	-	-	-	-	rs10203174	0.11	THADA	0.059	1
THADA	rs80147536	0.073	0	1	0	1	1	0	0	Y	-	-	-	-	-	rs6728106	0.06	ZFP36L2	0.059	1
TM6SF2	rs8107974	0.43	0	1	0	1	0	0	0	Y	-	-	-	-	-	rs8107974	0.16	SUGP2	0.43	1
TM6SF2	rs188247550	0.24	1	1	1	1	1	1	1	N	rs188530411	0.07,0.07,0.06	TMEM161A,TM6SF2,GATAD2A	0.085,0.085,0.085	3	-	-	-	-	-
TMCC1	rs9828772	0.2	1	0	1	1	0	1	0	Y	rs56184290	0.06	EFCAB12	0.099	1	-	-	-	-	-
TMEM154	rs7669833	0.15	1	0	0	1	0	1	0	Y	rs7669833	0.24	FBXW7	0.15	1	rs6813195	0.34	TIGD4	0.085	1
TMEM154	rs7669833	0.15	1	0	0	1	0	1	0	Y	rs7669833	0.24	FBXW7	0.15	1	rs7669833	0.15	TIGD4	0.15	1
UBAP2	rs12001437	0.92	1	0	0	0	0	0	0	Y	rs12001437	0.25,0.22,0.19,0.14,0.12,0.1,0.08,0.06,0.05	KIF24,PRSS3,FAM219A,C9orf24,UBAP2,KIAA1161,FAM219A,UBAP2,C9orf24	0.92,0.92,0.92,0.92,0.92,0.92,0.92,0.92,0.92	6	-	-	-	-	-
VEGFA	rs11967262	0.63	0	1	0	1	0	0	0	N	rs11967262	0.11	RSPH9	0.63	1	rs11967262	0.12,0.09	SLC35B2,SLC29A1	0.63,0.63	2
VEGFA	rs11967262	0.63	0	1	0	1	0	0	0	N	rs11967262	0.11	RSPH9	0.63	1	rs4711750	0.22,0.18,0.18,0.15,0.11,0.1,0.09	SLC29A1,MRPL14,VEGFA,HSP90AB1,GTPBP2,SLC29A1,XPO5	0.085,0.085,0.085,0.085,0.085,0.085,0.085	6
VEGFA	rs6458354	0.12	1	0	0	0	0	0	0	Y	rs12189774	0.17,0.12	RSPH9,GTPBP2	0.093,0.093	2	rs10456526	0.36,0.26,0.15,0.14,0.13,0.09,0.05	VEGFA,SLC29A1,HSP90AB1,XPO5,GTPBP2,MRPL14,SLC29A1	0.087,0.087,0.087,0.087,0.087,0.087,0.087	6
WFS1	rs1801212	0.14	1	1	1	1	1	1	1	N	rs11727100	0.1,0.06	WFS1,MRFAP1L1	0.093,0.093	2	-	-	-	-	-
ZBED3	rs4457053	0.31	1	1	0	0	0	0	0	Y	rs7732130	0.07	CRHBP	0.28	1	rs4457054	0.07	PDE8B	0.069	1
ZBED3	rs4457053	0.31	1	1	0	0	0	0	0	Y	rs7732130	0.07	CRHBP	0.28	1	rs7732130	0.27,0.27	F2RL1,PDE8B	0.28,0.28	2
ZC3H4	rs3810291	0.25	0	0	1	1	0	1	0	Y	rs1532127	0.06	SAE1	0.055	1	-	-	-	-	-
ZMIZ1	rs703972	0.17	1	1	0	0	0	1	0	Y	rs703976	0.09,0.06	ZMIZ1,ZCCHC24	0.12,0.12	2	rs703981	0.12,0.08	PPIF,ZCCHC24	0.095,0.095	2
ZMIZ1	rs703972	0.17	1	1	0	0	0	1	0	Y	rs703981	0.28,0.06	ZMIZ1,ZCCHC24	0.095,0.095	2	rs703981	0.12,0.08	PPIF,ZCCHC24	0.095,0.095	2
ZMIZ1	rs1317617	0.14	1	1	1	1	1	1	1	N	-	-	-	-	-	rs7077812	0.07	PPIF	0.13	1
ZZEF1	rs3826482	0.4	1	1	1	1	1	1	1	N	rs1974611	0.14	GSG2	0.24	1	rs1974611	0.31,0.28,0.24,0.23,0.21,0.16,0.1,0.08	ATP2A3,ZZEF1,CAMKK1,NCBP3,SHPK,TAX1BP3,CAMKK1,CAMKK1	0.24,0.24,0.24,0.24,0.24,0.24,0.24,0.24	6

## Sheet: Table S7
Supplementary Table S7
Description	URL
Ataqv: single-nuclei	https://theparkerlab.med.umich.edu/data/vivekrai/sci-ATAC-seq/single-cells-ataqv/
Ataqv: Bulk Islets	https://theparkerlab.med.umich.edu/data/vivekrai/2017_bulk-islets_atacseq_nih/ataqv_subset/
PillowNet	https://github.com/ParkerLab/PillowNet
Epigenome Browser	http://epigenomegateway.wustl.edu/browser/?bundle=c9c33400-8b18-11e9-bcd4-cf4d247bba10

## Sheet: Table S8
Supplementary Table S8: Fold enrichment (log2) of motifs in cell-type-specific peaks
Motif	Alpha	Beta	Delta	Shared
AFP_1	0.1617	0.3793	0.0892	-0.4324
AHR_1	-0.7764	-0.6873	-0.7429	0.6549
AHR_2	-1.0456	-1.0555	-1.0879	0.8067
AHR::ARNT_1	-0.6432	-0.5878	-0.6538	0.5869
AHR::ARNT_2	-0.9497	-0.9427	-0.9586	0.7652
AHR::ARNT::HIF1A_1	-1.0944	-1.1408	-0.989	0.8119
AIRE_1	0.1778	0.2434	0.1077	-0.3411
AIRE_2	0.2285	0.2886	0.0468	-0.38
ALX1_1	0.1428	0.4944	0.113	-0.5113
ALX1_2	-0.2348	0.7055	0.0576	-0.3421
ALX1_3	-0.3243	0.7664	0.0852	-0.3971
ALX1_4	-0.2067	0.7225	-0.001	-0.3798
ALX1_5	-0.095	0.6342	0.115	-0.5097
ALX1_6	-0.1224	0.6689	0.0964	-0.4903
ALX3_1	-0.1593	0.7253	0.1126	-0.4491
ALX3_2	-0.2185	0.7769	-0.0366	-0.3512
ALX3_3	-0.1776	0.7151	0.0011	-0.3761
ALX3_4	-0.0749	0.6274	0.0944	-0.5186
ALX4_1	0.1185	0.2458	-0.0479	-0.2257
ALX4_3	-0.0324	0.5962	0.0587	-0.4926
ALX4_4	-0.0811	0.6074	0.0827	-0.4855
AP1_known1	0.052	0.0873	-0.1913	-0.0164
AP1_known10	0.1864	0.3161	-0.0951	-0.3072
AP1_known2	0.1423	0.1733	-0.1543	-0.1311
AP1_known3	0.0798	0.1899	-0.1599	-0.0993
AP1_known4	0.1224	0.1789	-0.1372	-0.1256
AP1_known5	0.1834	0.3348	-0.1302	-0.3086
AP1_known6	0.0729	0.1868	-0.1242	-0.1057
AP1_known7	0.031	0.1478	-0.0645	-0.0522
AP1_known8	0.1246	0.2607	-0.0772	-0.2063
AP1_known9	0.143	0.2682	-0.0596	-0.2449
AP3_1	0.0026	0.2618	0.2679	-0.2831
ARHGEF12_1	-0.0957	-0.0605	-0.101	0.0795
ARID3A_2	-0.0368	0.3829	0.0567	-0.3209
ARID5A_1	0.3245	0.2227	0.056	-0.5461
ARID5B_1	0.1221	0.2078	0.0265	-0.2162
ARNT_1	-0.3335	-0.3649	-0.4977	0.4195
ARNT_2	-0.3559	-0.3639	-0.5319	0.4563
ARNTL_1	-0.101	-0.1002	-0.3494	0.2418
ARX_1	-0.2127	0.6973	0.049	-0.3564
ARX_2	-0.0957	0.6416	0.113	-0.4942
ARX_3	-0.0927	0.6252	0.1124	-0.4902
ASCL2_1	-0.3277	-0.1769	-0.5101	0.3516
ASCL2_2	-0.1027	0.1199	-0.4022	0.0976
ATF2_1	-0.256	-0.2184	-0.4784	0.3801
ATF2_2	-0.3697	-0.4239	-0.5971	0.4824
ATF2_3	-0.2346	-0.4339	-0.4246	0.3877
ATF3_known1	-0.5942	-0.6573	-0.6764	0.6106
ATF3_known10	-0.1476	-0.133	-0.1862	0.2055
ATF3_known12	-0.5064	-0.3981	-0.5808	0.5116
ATF3_known13	-0.4713	-0.4219	-0.5618	0.5041
ATF3_known14	-0.4804	-0.5236	-0.6481	0.5635
ATF3_known15	-0.1721	-0.0795	-0.201	0.2118
ATF3_known16	-0.1811	-0.107	-0.4463	0.3033
ATF3_known2	-0.3242	-0.4428	-0.5386	0.4602
ATF3_known3	-0.5115	-0.5513	-0.5725	0.5429
ATF3_known4	-0.8254	-0.8888	-0.7187	0.7074
ATF3_known5	-0.3503	-0.2516	-0.2588	0.3516
ATF3_known6	-0.3945	-0.4153	-0.6159	0.4795
ATF3_known7	-0.4349	-0.4662	-0.6616	0.5243
ATF3_known8	-0.1899	-0.3979	-0.5372	0.3976
ATF3_known9	-0.1475	-0.1482	-0.2861	0.2493
ATF4_1	-0.3351	-0.2574	-0.5205	0.388
ATF4_2	0.0846	0.3024	-0.0359	-0.2118
ATF4_3	0.114	0.3097	-0.0247	-0.2552
ATF6_1	-0.3625	-0.4255	-0.4522	0.4334
ATF7_1	-0.0555	0.0076	-0.3073	0.1755
BACH1_1	0.1416	0.3043	-0.0606	-0.2566
BACH2_1	0.0241	0.1747	-0.2278	-0.0239
BARHL1_1	-0.0522	0.585	0.0572	-0.4525
BARHL1_2	0.0131	0.094	-0.2565	0.0012
BARHL1_3	0.0259	0.5242	-0.1899	-0.2728
BARHL1_4	0.0575	0.4588	0.0919	-0.3941
BARHL2_1	0.0157	0.5193	0.1082	-0.4704
BARHL2_2	0.0712	0.0237	-0.2356	-0.0484
BARHL2_3	0.047	0.5455	-0.1018	-0.3443
BARHL2_4	0.0493	0.4316	0.1266	-0.3974
BARHL2_5	0.0904	0.1657	-0.2547	-0.1133
BARHL2_6	0.0474	0.5462	-0.1463	-0.3268
BARHL2_7	0.0557	0.4375	0.1148	-0.4
BARX1_1	0.0077	0.5864	-0.0062	-0.425
BARX1_2	0.0299	0.3328	0.1913	-0.4114
BARX1_3	-0.0297	0.5219	-0.1339	-0.2367
BARX2_1	-0.0353	0.6313	0.1098	-0.4872
BATF_known1	0.0721	0.1161	-0.2327	0.0326
BBX_1	0.2703	0.3684	0.0067	-0.5333
BCL6B_1	0.092	0.1059	-0.0169	-0.1379
BHLHA15_1	0.4481	0.1857	-0.0374	-0.5508
BHLHE22_1	0.4599	0.1653	-0.0027	-0.5807
BHLHE23_1	0.4019	0.1382	-0.0679	-0.4892
BHLHE40_known1	-0.1754	-0.1567	-0.3507	0.2774
BHLHE40_known2	-0.2133	-0.2071	-0.4025	0.3349
BHLHE40_known3	-0.3503	-0.4337	-0.5169	0.4632
BHLHE40_known4	-0.315	-0.4157	-0.5021	0.4414
BHLHE41_1	-0.4417	-0.4918	-0.561	0.5128
BHLHE41_2	-0.1421	-0.1734	-0.4154	0.3029
BPTF_1	0.0396	0.0959	0.0194	-0.1079
BRCA1_known1	0.0878	0.0948	0.0027	-0.1384
BRCA1_known2	-0.233	-0.1867	-0.1577	0.2374
BSX_1	0.0172	0.5921	-0.0933	-0.3473
BSX_2	-0.0738	0.5022	0.0203	-0.2881
CACBP_1	-0.4874	-0.4422	-0.3272	0.4485
CACD_1	-0.5607	-0.5007	-0.4109	0.5048
CACD_2	-0.9736	-0.9898	-0.73	0.7446
CBX5_1	0.2663	0.217	0.0335	-0.4405
CCDC6_1	0.0882	0.1553	-0.0289	-0.1627
CDC5L_1	0.221	0.2174	0.0215	-0.4528
CDX_1	0.2113	0.244	0.2307	-0.4452
CDX1_1	0.107	0.38	0.1088	-0.4233
CDX1_2	0.1793	0.2496	0.0902	-0.4085
CDX2_1	0.1677	0.3258	0.2269	-0.5075
CDX2_2	0.1384	0.3457	0.1463	-0.4461
CDX2_3	0.1946	0.1553	0.153	-0.4174
CEBPA_1	0.1127	0.3013	-0.0198	-0.2931
CEBPA_2	0.0752	0.2674	0.0167	-0.2111
CEBPB_known1	0.081	0.2088	0.0329	-0.2136
CEBPB_known10	-0.0094	0.3284	-0.0148	-0.1418
CEBPB_known2	0.0579	0.2019	-0.0092	-0.1289
CEBPB_known3	0.1595	0.2103	-0.0074	-0.2408
CEBPB_known4	0.0901	0.3751	-0.0623	-0.2634
CEBPB_known5	0.0891	0.2136	-0.0092	-0.1549
CEBPB_known6	0.0922	0.2419	-0.0118	-0.2019
CEBPB_known7	0.1204	0.3065	0.0268	-0.2726
CEBPB_known8	-0.052	0.3406	-0.0349	-0.1172
CEBPB_known9	0.0005	0.3247	0.0061	-0.1509
CEBPD_1	0.0298	0.259	0.0685	-0.2239
CEBPD_2	-0.0361	0.3277	-0.0141	-0.1265
CEBPE_1	-0.052	0.3223	-0.0448	-0.1015
CEBPG_1	0.1589	0.2691	0.1221	-0.3979
CEBPG_2	0.0039	0.294	-0.0447	-0.1215
CEBPG_3	-0.0115	0.33	0.0058	-0.1717
CENPB_1	-1.2073	-1.267	-1.3168	0.8779
CLOCK_1	-0.0008	-0.0815	-0.1885	0.0723
CLOCK::ARNTL_1	-0.1731	-0.2165	-0.355	0.2806
COMP1_1	0.0234	0.0559	-0.1677	0.0195
CPEB1_1	0.1185	0.1192	0.2133	-0.3548
CPHX_1	0.212	0.2996	0.0467	-0.4373
CREB3_1	-0.1225	-0.0801	-0.3159	0.2352
CREB3_2	-0.2602	-0.3028	-0.4741	0.3823
CREB3L1_1	-0.251	-0.2016	-0.4678	0.3352
CREB3L1_2	-0.3191	-0.2906	-0.4327	0.3584
CREB3L1_3	-0.2421	-0.1988	-0.4301	0.3027
CREB3L1_4	-0.3031	-0.2402	-0.5031	0.3741
CREB3L2_1	-0.1934	-0.0692	-0.4162	0.2548
CREB3L2_2	-0.3701	-0.3508	-0.5045	0.4283
CREB5_1	0.0072	0.1058	-0.2698	0.0525
CRX_1	0.0381	0.1832	0.0724	-0.1343
CRX_2	-0.0897	0.0063	-0.1092	0.0741
CTCF_known1	-0.5373	-0.6468	-0.7537	0.5272
CTCF_known2	-0.6066	-0.9806	-1.1834	0.5926
CUX1_1	0.2466	0.3218	0.0238	-0.4024
CUX1_10	0.0492	0.2136	0.1876	-0.2925
CUX1_2	0.1083	0.24	0.2071	-0.4155
CUX1_3	-0.2501	-0.1422	-0.4458	0.3129
CUX1_4	0.1363	0.063	0.019	-0.1471
CUX1_5	-0.0792	0.1298	-0.2041	0.0408
CUX1_6	0.1046	0.2919	-0.134	-0.1929
CUX1_7	0.1484	0.4718	0.0588	-0.492
CUX1_8	0.1242	0.279	0.1422	-0.3806
CUX1_9	0.2259	0.1626	0.1116	-0.3694
CUX2_1	0.2779	0.1166	0.2158	-0.4631
CUX2_2	0.0335	0.1251	0.1327	-0.2716
DBP_1	0.2313	0.1853	-0.2938	-0.2636
DBP_2	-0.1493	0.4858	-0.1445	-0.172
DBP_3	-0.1504	0.6117	-0.0771	-0.2954
DBP_4	-0.1009	0.5322	-0.0838	-0.2964
DBX1_1	0.0623	0.3007	0.261	-0.4558
DBX2_1	-0.0443	0.517	0.1581	-0.4609
DDIT3::CEBPA_1	-0.0372	0.0102	-0.1642	0.0656
DDIT3::CEBPA_2	0.0316	0.1508	-0.0929	-0.0484
DLX1_1	-0.0976	0.7042	0.0806	-0.442
DLX1_2	-0.1557	0.7501	0.0079	-0.3933
DLX1_3	-0.0489	0.5515	0.0317	-0.3675
DLX2_1	0.0268	0.635	0.0121	-0.4435
DLX2_2	-0.0488	0.5514	0.0314	-0.3676
DLX2_3	0.0758	0.577	0.0073	-0.4384
DLX3_1	-0.0157	0.6051	-0.0285	-0.3909
DLX3_2	-0.056	0.5682	0.0223	-0.368
DLX4_1	-0.0685	0.5569	-0.0472	-0.3102
DLX4_2	0.0016	0.5946	-0.0625	-0.3527
DLX5_1	-0.1286	0.598	-0.2169	-0.1985
DLX5_2	0.0947	0.5476	0.027	-0.4426
DLX6_1	-0.0695	0.6027	0.0561	-0.4247
DMBX1_1	0.0075	0.2333	-0.0242	-0.1575
DMBX1_2	-0.0495	0.1408	-0.0799	-0.0359
DMRT1_1	0.2684	0.1944	0.124	-0.4617
DMRT2_1	0.2569	0.2417	0.1616	-0.5591
DMRT3_1	0.2442	0.2034	0.1335	-0.5062
DMRTA1_1	0.2576	0.2635	0.1753	-0.5327
DMRTA2_1	0.224	0.2183	0.1038	-0.424
DMRTC2_1	0.2063	0.2387	0.0729	-0.402
DOBOX4_1	0.152	0.0683	0.1008	-0.2508
DOBOX5_1	0.0186	0.264	-0.0229	-0.1923
DPRX_1	-0.0427	0.0827	-0.1032	0.0157
DPRX_2	0.0554	0.0912	-0.093	-0.0889
DRGX_1	-0.0992	0.6676	0.0662	-0.5164
DUX4_1	0.1255	0.1716	-0.1418	-0.0822
DUXA_1	0.1418	0.4519	0.0223	-0.4358
E2F_known1	-0.3698	-0.2888	-0.533	0.4226
E2F_known10	-1.2461	-1.3215	-1.4913	0.8977
E2F_known11	-1.1062	-1.0977	-1.2126	0.8226
E2F_known12	-1.228	-1.0372	-1.2552	0.8402
E2F_known13	-1.04	-1.0634	-1.2563	0.8178
E2F_known14	-1.2212	-1.056	-1.2781	0.8431
E2F_known15	-2.8447	-3.313	-3.0302	1.1866
E2F_known16	-1.7736	-1.7513	-1.8833	1.0212
E2F_known17	-1.8451	-1.844	-1.9028	1.0322
E2F_known18	-2.1481	-2.1857	-2.2049	1.0875
E2F_known19	-2.3765	-2.5955	-2.4238	1.1155
E2F_known2	-1.0004	-0.9927	-1.1849	0.7894
E2F_known20	-1.7393	-1.7201	-1.8802	1.0151
E2F_known21	-1.7854	-1.828	-1.9178	1.0367
E2F_known22	-1.0005	-0.9925	-1.1845	0.7895
E2F_known23	-2.1825	-2.4222	-2.3141	1.0891
E2F_known24	-0.1005	0.0208	-0.0709	0.0324
E2F_known25	-0.1129	-0.1419	-0.1823	0.1745
E2F_known26	-0.1048	0.0597	-0.0508	0.0165
E2F_known27	-1.2427	-1.2255	-1.2432	0.843
E2F_known28	-1.2281	-1.1947	-1.2018	0.8368
E2F_known29	-0.2123	-0.0496	-0.1575	0.1661
E2F_known3	-1.4734	-1.3231	-1.5839	0.9468
E2F_known30	-0.123	-0.0339	-0.1031	0.0838
E2F_known4	-0.8792	-0.7755	-0.8424	0.7064
E2F_known5	-1.2644	-1.1971	-1.4347	0.8879
E2F_known6	-1.6223	-1.7657	-1.8216	0.9909
E2F_known7	-1.2552	-1.205	-1.444	0.8985
E2F_known8	-1.476	-1.3727	-1.5836	0.9423
E2F_known9	-1.7827	-1.6725	-1.7245	0.9981
E2F2_1	-2.32	-2.5963	-2.4989	1.1094
E2F2_2	-0.0425	0.133	0.0084	-0.1002
E2F2_3	-0.1948	-0.0593	-0.1593	0.1598
E2F2_4	-0.0336	-0.0149	-0.0564	0.0018
E2F7_1	-0.0942	0.0101	-0.1543	0.0883
E2F8_1	-0.2508	-0.1809	-0.2314	0.2616
E4F1_1	-0.1928	-0.2215	-0.3496	0.3481
EBF1_known1	-0.4463	-0.3588	-0.3577	0.4151
EBF1_known2	-0.2319	-0.1368	-0.1848	0.2233
EBF1_known3	-0.3483	-0.2361	-0.2506	0.3208
EBF1_known4	-0.3178	-0.2087	-0.2277	0.2958
EGR1_known1	-1.1742	-1.1333	-1.0169	0.8356
EGR1_known10	-1.4764	-1.4632	-1.3379	0.9376
EGR1_known11	-1.3716	-1.3621	-1.1643	0.8929
EGR1_known12	-1.1014	-1.1092	-0.8641	0.7952
EGR1_known2	-0.8597	-0.837	-0.7085	0.7009
EGR1_known3	-1.1125	-1.109	-0.938	0.8024
EGR1_known4	-1.2861	-1.287	-1.0316	0.8564
EGR1_known5	-1.1951	-1.1561	-1.0361	0.8463
EGR1_known6	-1.3433	-1.2905	-1.0832	0.8682
EGR1_known7	-1.4347	-1.4139	-1.1896	0.9023
EGR1_known8	-1.4956	-1.4857	-1.2876	0.9305
EGR1_known9	-1.4186	-1.4263	-1.2675	0.9169
EGR3_1	-1.0219	-0.9714	-0.7954	0.7629
EGR3_2	-1.4808	-1.4967	-1.2821	0.9271
EGR3_3	-1.4081	-1.4036	-1.2439	0.9103
EGR4_1	-1.1154	-1.0699	-0.935	0.8138
EGR4_2	-1.3806	-1.3473	-1.1078	0.881
EHF_1	-0.1953	-0.4285	-0.4072	0.4062
EHF_2	-0.128	-0.4173	-0.3857	0.3625
ELF1_known1	0.0644	0.0194	0.0753	-0.0793
ELF1_known2	-0.2699	-0.459	-0.543	0.472
ELF1_known3	-0.3304	-0.5464	-0.5167	0.4814
ELF2_1	-0.3307	-0.3169	-0.3429	0.3711
ELF3_1	0.1752	-0.0426	-0.0442	-0.0688
ELF3_2	-0.0185	-0.2802	-0.301	0.2531
ELF3_3	-0.0456	-0.3152	-0.3003	0.2659
ELF4_1	-0.258	-0.5172	-0.4959	0.4596
ELF5_1	0.1612	0.1017	0.066	-0.1914
ELF5_2	-0.0501	-0.2988	-0.2853	0.2634
ELF5_3	-0.0866	-0.3264	-0.3141	0.2951
ELF5_4	-0.1068	-0.3381	-0.3497	0.3216
ELK3_1	-0.6225	-0.6812	-0.7262	0.6602
ELK3_2	-0.6213	-0.6664	-0.7134	0.6507
ELK4_1	-0.9025	-0.9364	-0.9877	0.7836
ELK4_2	-0.5475	-0.5644	-0.6591	0.6036
EMX1_1	-0.2608	0.813	-0.0893	-0.3207
EMX1_2	0.0062	0.6281	0.0589	-0.4978
EMX2_1	-0.1935	0.7635	-0.0364	-0.3246
EMX2_2	-0.2745	0.8196	0.0102	-0.367
EMX2_3	0.0038	0.6096	0.1102	-0.5182
EN1_1	0.0585	0.0133	0.013	-0.0123
EN1_2	-0.0451	-0.143	-0.1206	0.1116
EN1_3	-0.1401	0.6912	0.0711	-0.4041
EN1_4	-0.2134	0.6555	-0.0937	-0.2406
EN1_5	0.0051	0.6304	0.1227	-0.5233
EN1_6	-0.084	0.6562	-0.0579	-0.3362
EN1_7	0.048	0.579	0.0911	-0.4836
EN2_1	-0.1372	0.6347	0.0215	-0.3596
EN2_2	-0.1949	0.7198	-0.0416	-0.3654
EN2_3	-0.2227	0.5243	-0.1571	-0.064
EN2_4	-0.2944	0.8319	-0.0541	-0.3407
EOMES_1	0.0848	0.0477	-0.0234	-0.0992
EOMES_2	0.1408	0.1019	0.0688	-0.1804
EOMES_3	-0.1575	-0.096	-0.2988	0.2237
EP300_known1	-0.4153	-0.4197	-0.3846	0.438
ERF_1	-0.3215	-0.2702	-0.4526	0.4168
ERG_1	-0.3724	-0.3555	-0.5126	0.4756
ERG_2	-0.3871	-0.3368	-0.5031	0.4351
ERG_3	-0.3868	-0.372	-0.5286	0.4901
ERG_4	-0.4328	-0.4165	-0.5807	0.4756
ESR2_1	-0.2124	-0.1305	-0.1819	0.2265
ESRRA_known1	-0.2213	-0.1715	-0.2611	0.2618
ESRRA_known10	0.0769	0.0811	-0.0267	-0.0857
ESRRA_known11	0.1126	0.1822	-0.0187	-0.1536
ESRRA_known2	0.0978	0.1539	-0.0576	-0.1174
ESRRA_known3	-0.1757	-0.1043	-0.1952	0.2058
ESRRA_known4	-0.5078	-0.4398	-0.4184	0.4775
ESRRA_known5	0.0136	0.0111	-0.1119	0.046
ESRRA_known6	-0.2661	-0.1972	-0.2716	0.2949
ESRRA_known7	0.0906	0.097	-0.1071	-0.0514
ESRRA_known8	-0.0214	0.0574	0.0051	-0.0124
ESRRA_known9	-0.2056	-0.0574	-0.1315	0.1752
ESRRB_1	-0.0267	-0.002	-0.1242	0.0598
ESRRB_2	0.1204	0.2019	-0.0238	-0.1755
ESRRG_1	-0.1615	-0.0524	-0.1408	0.143
ESRRG_2	0.0207	0.0606	-0.0276	-0.0312
ESRRG_3	0.0989	0.1308	-0.0904	-0.0899
ESX1_1	-0.2111	0.7407	0.1438	-0.4395
ESX1_2	-0.1809	0.6859	-0.0478	-0.3125
ESX1_3	-0.2039	0.7253	-0.0179	-0.3537
ETS_1	-0.117	-0.1559	-0.1503	0.2034
ETS_2	-0.1432	-0.1925	-0.146	0.2205
ETS_known1	-0.1894	-0.1891	-0.2744	0.2741
ETS_known10	-0.4469	-0.44	-0.5655	0.5239
ETS_known11	-0.6818	-0.7217	-0.7693	0.6834
ETS_known12	-0.6155	-0.6565	-0.7228	0.6499
ETS_known13	-0.821	-0.9023	-0.8712	0.7213
ETS_known14	-0.3961	-0.3553	-0.5222	0.4843
ETS_known15	-0.4832	-0.4095	-0.5296	0.5084
ETS_known16	-0.4626	-0.3975	-0.5987	0.5273
ETS_known17	-0.4675	-0.3727	-0.4883	0.4804
ETS_known18	-0.5524	-0.6511	-0.71	0.6308
ETS_known2	-0.7321	-0.7342	-0.7744	0.6813
ETS_known3	-0.2352	-0.2621	-0.4189	0.3611
ETS_known4	-0.144	-0.127	-0.1267	0.1815
ETS_known5	0.0259	0.0627	-0.0686	-0.0152
ETS_known6	-0.7205	-0.8074	-0.7289	0.6738
ETS_known7	-1.0263	-1.0033	-1.0513	0.8184
ETS_known9	-0.6058	-0.7369	-0.7047	0.6479
ETV1_1	-0.8221	-0.8774	-0.8865	0.7536
ETV2_1	-0.1212	-0.0708	-0.2934	0.2178
ETV3_1	-0.5012	-0.4708	-0.6724	0.5592
ETV4_2	-0.7701	-0.785	-0.8377	0.7215
ETV5_1	-0.9508	-0.9883	-0.9877	0.7987
ETV6_1	-0.5396	-0.622	-0.5776	0.5865
ETV6_2	-0.3472	-0.4867	-0.3838	0.4731
ETV7_1	0.0835	0.0094	-0.0717	-0.0242
EVX1_1	-0.1483	0.7808	-0.0311	-0.4025
EVX1_2	-0.1414	0.7661	-0.1506	-0.33
EVX2_1	-0.2194	0.6724	-0.1566	-0.2141
EVX2_2	-0.1788	0.795	-0.1969	-0.3421
EWSR1::FLI1_1	-0.2697	-0.1805	-0.1735	0.2649
FEV_1	0.0472	-0.0143	-0.1531	0.0498
FEV_2	-0.6625	-0.7304	-0.7746	0.6807
FIGLA_1	0.0123	0.0619	-0.1904	0.009
FLI1_1	-0.5479	-0.4712	-0.6274	0.5843
FLI1_2	-0.4689	-0.4343	-0.5876	0.5033
FLI1_3	-0.4499	-0.4449	-0.5357	0.5279
FLI1_4	-0.542	-0.4549	-0.6583	0.5362
FOX_1	0.3273	0.2031	-0.091	-0.4712
FOXA_known1	0.3417	0.1958	-0.1498	-0.4453
FOXA_known2	0.4193	0.2432	-0.3058	-0.4725
FOXA_known3	0.3901	0.2619	-0.2894	-0.4459
FOXA_known4	0.38	0.2347	-0.2845	-0.3947
FOXA_known5	0.43	0.2511	-0.4227	-0.4431
FOXA_known6	0.5189	0.2137	-0.4751	-0.5025
FOXA_known7	0.4672	0.1871	-0.2216	-0.5147
FOXB1_1	0.065	0.0978	-0.1012	-0.0852
FOXB1_2	0.5483	0.099	-0.0533	-0.6304
FOXB1_3	0.5676	0.1463	-0.2341	-0.6091
FOXB1_4	0.4329	0.2337	-0.351	-0.4845
FOXC1_1	0.357	0.2352	-0.2695	-0.4152
FOXC1_2	0.022	0.1536	-0.1992	-0.0066
FOXC1_3	0.2631	0.1835	0.0189	-0.4047
FOXC1_4	0.51	0.1432	-0.1103	-0.5784
FOXC1_5	0.5289	0.1546	-0.2084	-0.5872
FOXC1_6	0.28	0.2312	-0.0897	-0.4002
FOXC2_1	0.5303	0.1435	-0.1632	-0.5917
FOXC2_2	0.3026	0.2129	-0.0834	-0.424
FOXC2_3	0.4595	0.1842	-0.2069	-0.5353
FOXD1_1	0.4186	0.2486	-0.3482	-0.4363
FOXD1_2	0.3518	0.2477	-0.3556	-0.3911
FOXD2_1	0.3982	0.1882	-0.0315	-0.5446
FOXD2_2	0.3503	0.247	-0.3559	-0.3905
FOXD3_1	0.2821	0.1849	0.023	-0.4478
FOXD3_2	0.2737	0.1982	0.0108	-0.4542
FOXD3_3	0.4274	0.1957	-0.0684	-0.5563
FOXD3_4	0.3504	0.2471	-0.3561	-0.3905
FOXF1_1	0.2816	0.2675	-0.073	-0.4149
FOXF2_1	0.3405	0.249	-0.2868	-0.3706
FOXF2_2	0.3432	0.2687	-0.2322	-0.397
FOXG1_1	0.259	0.2177	0.1135	-0.4776
FOXG1_2	0.0342	0.0804	-0.0742	-0.0535
FOXG1_3	0.3293	0.1894	0.086	-0.5075
FOXG1_4	-0.1281	-0.0812	-0.1434	0.159
FOXG1_5	0.3501	0.2474	-0.356	-0.3905
FOXI1_1	0.3208	0.2333	-0.1117	-0.4178
FOXI1_2	0.246	0.2193	-0.0076	-0.3918
FOXI1_3	0.3503	0.2469	-0.3559	-0.3905
FOXI1_4	0.3166	0.1927	-0.0805	-0.3941
FOXJ1_1	0.2688	0.2528	-0.0461	-0.4664
FOXJ1_2	0.3308	0.2658	-0.2215	-0.4321
FOXJ2_1	0.3326	0.237	-0.0756	-0.4677
FOXJ2_2	0.2325	0.2745	0.1024	-0.4994
FOXJ2_3	0.2157	0.1957	0.0232	-0.403
FOXJ2_4	0.2823	0.3013	-0.1777	-0.4052
FOXJ2_5	0.2326	0.1676	0.0723	-0.4088
FOXJ3_1	0.3326	0.2218	-0.2157	-0.408
FOXJ3_2	0.2442	0.3333	-0.0576	-0.4486
FOXJ3_3	0.2615	0.226	0.0057	-0.4577
FOXJ3_4	0.2459	0.2062	0.0539	-0.4028
FOXJ3_5	0.1119	0.1332	-0.0228	-0.1906
FOXJ3_6	0.2525	0.2371	-0.0287	-0.4226
FOXJ3_7	0.325	0.3181	-0.1149	-0.4982
FOXJ3_8	0.1914	0.1459	0.0751	-0.3485
FOXK1_1	0.3805	0.1857	-0.1485	-0.4601
FOXK1_2	-0.017	-0.0182	-0.1153	0.0346
FOXK1_3	-0.0065	-0.0186	-0.102	0.0399
FOXK1_4	0.3504	0.2471	-0.3558	-0.3905
FOXL1_1	0.25	0.2186	0.1465	-0.4581
FOXL1_2	0.3725	0.1054	0.2641	-0.576
FOXL1_3	0.3813	0.1725	-0.0819	-0.5023
FOXL1_4	0.3504	0.2473	-0.356	-0.3906
FOXL1_5	0.2962	0.2304	-0.0647	-0.4429
FOXM1_1	0.1807	0.228	0.0817	-0.2952
FOXN1_1	-0.8176	-0.7578	-0.8961	0.712
FOXO1_1	0.1578	0.2512	-0.0682	-0.3067
FOXO1_2	0.1985	0.2375	-0.1473	-0.3378
FOXO1_3	0.3942	0.2598	-0.3185	-0.4433
FOXO1_4	0.3255	0.2539	0.0112	-0.4936
FOXO1_5	-0.2433	-0.2128	-0.145	0.2513
FOXO3_1	0.2488	0.2176	-0.0546	-0.3998
FOXO3_2	0.2188	0.255	0.0124	-0.4328
FOXO3_3	0.2426	0.2103	-0.1758	-0.3397
FOXO3_4	0.3522	0.2768	-0.0297	-0.4888
FOXO3_5	0.3519	0.2478	-0.3556	-0.3911
FOXO3_6	-0.2339	-0.2095	-0.1451	0.2397
FOXO4_1	0.1462	0.211	-0.1144	-0.2686
FOXO4_2	0.172	0.2199	-0.0887	-0.3158
FOXO4_3	0.3325	0.2884	-0.0666	-0.4637
FOXO4_4	0.3502	0.2472	-0.356	-0.3905
FOXO4_5	-0.2437	-0.2212	-0.1595	0.2588
FOXO6_1	0.35	0.2784	-0.0025	-0.4927
FOXO6_2	0.3504	0.2474	-0.3563	-0.3906
FOXO6_3	-0.2757	-0.2498	-0.1984	0.2942
FOXP3_1	0.2046	0.2325	-0.002	-0.3335
FOXP3_2	0.3501	0.2472	-0.3561	-0.3905
FOXQ1_1	0.3317	0.2906	-0.0166	-0.5148
FOXQ1_2	0.2428	0.2828	0.0904	-0.4947
GATA_known1	-0.4759	-0.4733	-0.3748	0.473
GATA_known10	0.1361	0.1157	0.0395	-0.204
GATA_known11	0.7253	-0.1794	-0.0971	-0.5525
GATA_known14	0.4314	-0.1075	-0.2218	-0.1901
GATA_known15	0.7019	-0.2048	-0.1395	-0.4518
GATA_known16	0.6472	-0.0827	-0.0258	-0.4985
GATA_known17	0.7851	-0.1647	-0.1505	-0.548
GATA_known18	0.7806	-0.1422	-0.1488	-0.5736
GATA_known2	-0.5373	-0.5208	-0.4238	0.5131
GATA_known20	0.7232	-0.2891	-0.1305	-0.4635
GATA_known21	0.7403	-0.2737	-0.1317	-0.4963
GATA_known22	0.7626	-0.3363	-0.1137	-0.4746
GATA_known3	0.0511	-0.1222	-0.0234	0.0568
GATA_known4	0.3741	-0.1838	-0.0424	-0.1543
GATA_known5	-0.0054	0.0396	-0.1866	0.072
GATA_known6	0.5397	-0.098	-0.093	-0.3466
GATA_known7	0.5215	-0.084	-0.0153	-0.3864
GATA_known8	0.5631	-0.065	-0.1294	-0.4387
GATA_known9	0.6369	-0.2424	-0.2118	-0.3328
GBX1_1	-0.0371	0.5664	0.0063	-0.3767
GBX1_2	-0.1599	0.7227	-0.0575	-0.3307
GBX1_3	-0.1982	0.7018	-0.0285	-0.3318
GBX2_1	-0.1522	0.6085	-0.0411	-0.2526
GBX2_2	-0.1414	0.7259	-0.0941	-0.348
GBX2_3	0.0307	0.4841	0.1434	-0.4928
GBX2_4	-0.1382	0.6949	-0.0594	-0.3421
GBX2_5	-0.1196	0.7134	-0.0576	-0.3582
GCM_1	-0.13	-0.0446	-0.1103	0.122
GCM1_1	-0.7441	-0.7673	-0.5699	0.6371
GCM1_2	-0.2574	-0.2566	-0.2726	0.3164
GCM1_3	-0.5082	-0.4722	-0.4907	0.4933
GCM1_4	-0.4323	-0.3971	-0.3993	0.4439
GCM2_1	-0.6082	-0.6038	-0.4588	0.5493
GFI1_1	0.0664	0.1576	-0.0985	-0.1035
GFI1_2	-0.0066	0.0958	-0.1706	0.0059
GFI1_3	0.122	0.1601	-0.1198	-0.1629
GFI1B_1	0.13	0.2528	-0.0387	-0.2718
GLI_1	-0.4706	-0.3529	-0.2248	0.39
GLI2_1	-0.6261	-0.4532	-0.3863	0.5124
GLI2_2	-0.5391	-0.472	-0.4185	0.5094
GLIS1_1	-0.8414	-0.6924	-0.6314	0.6685
GLIS2_1	-0.7799	-0.6029	-0.3925	0.5744
GLIS2_2	-1.1453	-0.9084	-0.8764	0.7758
GLIS3_1	-0.6752	-0.3672	-0.3952	0.5172
GMEB1_1	-1.4395	-1.5705	-1.4227	0.9302
GMEB2_1	-0.1964	-0.1795	-0.3547	0.2999
GMEB2_2	-0.3307	-0.4593	-0.5144	0.4176
GMEB2_3	-0.8737	-0.7316	-0.9238	0.7345
GMEB2_4	0.0115	0.1445	-0.2041	0.0023
GRHL1_1	-0.1074	-0.1163	-0.3956	0.2347
GRHL1_2	0.0754	0.0068	-0.2809	0.0037
GRHL1_3	0.1335	0.1098	-0.1174	-0.1707
GSC_1	0.0648	0.2227	-0.0753	-0.1501
GSC_2	0.0083	0.1405	-0.0332	-0.075
GSC2_1	-0.0389	0.1134	-0.0449	-0.0269
GSX1_1	-0.2329	0.7913	-0.0369	-0.3556
GSX2_1	-0.14	0.7892	0.0256	-0.4056
GSX2_2	-0.1379	0.6918	-0.0198	-0.3784
GTF2A_1	-0.0742	-0.0519	-0.1822	0.1169
GTF2I_1	-0.4255	-0.3707	-0.3052	0.4118
GZF1_1	0.0182	-0.1157	-0.208	0.0694
HAND1_1	-0.0164	0.0665	-0.1099	0.0133
HAND1_2	0.0044	0.1519	-0.107	-0.0577
HBP1_1	0.251	0.2119	0.0114	-0.3608
HDX_1	0.1603	0.2255	-0.0924	-0.2407
HERPUD1_1	-0.1007	-0.1327	-0.4145	0.2211
HES1_1	-0.7046	-0.6558	-0.6422	0.6043
HES5_1	-0.4188	-0.4324	-0.6197	0.4908
HES7_1	-0.4721	-0.4549	-0.6023	0.5174
HESX1_1	-0.1257	0.7247	-0.0156	-0.4039
HESX1_2	0.1063	0.4942	0.1414	-0.5089
HEY1_known1	-0.6435	-0.7558	-0.7817	0.6425
HEY2_1	-0.8802	-0.9187	-1.0252	0.7506
HEY2_2	-0.4591	-0.4403	-0.609	0.4942
HF1H3B_1	-0.927	-0.9279	-0.7013	0.7163
HIC1_1	-1.1752	-1.1303	-1.0517	0.819
HIC1_2	-1.1792	-1.1543	-1.0801	0.8289
HIC1_3	-0.1741	-0.0122	-0.2219	0.1537
HIC1_4	-0.345	-0.3522	-0.4339	0.3704
HIC1_5	-0.081	0.0395	-0.1878	0.0687
HIC2_1	-0.327	-0.2675	-0.2956	0.3492
HIF1A_1	-0.8171	-0.8613	-0.7907	0.7051
HIF1A_2	-0.9172	-0.9558	-0.9255	0.7554
HIF1A::ARNT_1	-0.6728	-0.6875	-0.7592	0.6253
HINFP_1	-0.9364	-1.3103	-1.1622	0.8439
HINFP_2	-1.8509	-2.0157	-1.7843	1.0329
HINFP_3	-2.0174	-2.1162	-2.0429	1.0662
HINFP_4	-2.1201	-2.2253	-2.0814	1.0753
HLF_1	-0.0818	0.4328	-0.0212	-0.2599
HLF_2	-0.08	0.2881	-0.1801	-0.0303
HLF_3	-0.1036	0.5109	-0.0513	-0.2541
HLF_4	-0.055	0.4877	-0.0333	-0.3113
HLTF_1	0.2296	0.0601	-0.0688	-0.1547
HLX_1	0.009	0.531	0.202	-0.4814
HMBOX1_1	0.2406	0.2759	-0.0551	-0.3868
HMBOX1_2	0.173	0.2646	-0.0538	-0.3018
HMGA1_1	0.0885	0.2645	0.0537	-0.2525
HMX1_1	0.0174	0.467	-0.0655	-0.3415
HMX1_2	0.0714	0.4204	0.0738	-0.4467
HMX2_1	0.0789	0.4415	-0.0203	-0.4149
HMX2_2	0.0961	0.369	0.0548	-0.3944
HMX3_1	-0.1102	-0.081	-0.1988	0.1695
HMX3_2	0.041	0.4625	-0.0074	-0.409
HMX3_3	0.0922	0.3759	-0.0969	-0.3142
HNF1_1	0.5353	0.0188	-0.2632	-0.4784
HNF1_2	0.4002	0.1457	-0.0621	-0.4715
HNF1_3	0.5295	0.0829	-0.2469	-0.5074
HNF1_4	0.5234	0.0218	-0.2207	-0.462
HNF1A_1	0.5143	0.0362	-0.1824	-0.4891
HNF1A_2	0.2068	0.3292	-0.1186	-0.2949
HNF1A_3	0.1694	0.1938	-0.0737	-0.2157
HNF1A_4	0.6385	-0.1274	-0.33	-0.5176
HNF1B_1	0.4902	-0.062	-0.1414	-0.4827
HNF1B_2	0.1652	0.265	-0.1647	-0.2654
HNF1B_3	0.646	-0.1514	-0.3354	-0.5214
HNF1B_4	0.6385	-0.1091	-0.3272	-0.5336
HNF4_known1	-0.095	-0.3844	-0.2808	0.2924
HNF4_known12	-0.7129	-0.7546	-0.6423	0.6377
HNF4_known13	0.0952	-0.1803	-0.0887	0.0632
HNF4_known14	-0.028	-0.2805	-0.1805	0.2033
HNF4_known15	-0.4418	-0.4713	-0.2827	0.4302
HNF4_known16	0.3133	-0.1111	-0.1465	-0.1063
HNF4_known17	0.0509	-0.335	-0.3356	0.214
HNF4_known18	0.3342	-0.2229	-0.1468	-0.0529
HNF4_known19	0.1723	-0.2507	-0.172	0.0837
HNF4_known2	0.1098	-0.1801	-0.0919	0.0558
HNF4_known20	0.2276	-0.2816	-0.211	0.0627
HNF4_known21	0.2948	-0.2365	-0.1176	-0.0555
HNF4_known22	0.198	-0.2497	-0.2127	0.0743
HNF4_known23	0.0115	-0.1496	-0.0982	0.1095
HNF4_known24	-0.1387	-0.1316	-0.096	0.1665
HNF4_known25	-0.1143	-0.0689	-0.0474	0.1005
HNF4_known26	-0.0708	-0.0544	-0.0506	0.0741
HNF4_known3	0.0903	-0.1625	-0.2211	0.1253
HNF4_known4	0.1532	-0.0783	-0.0772	0.0086
HNF4_known5	-0.0335	-0.1513	-0.0655	0.1097
HNF4_known6	0.0309	-0.0763	-0.0638	0.047
HNF4_known7	-0.0229	-0.0957	-0.033	0.0828
HNF4_known8	0.0951	-0.0731	-0.0931	0.0199
HNF4_known9	0.0403	-0.2224	-0.1593	0.139
HOMEZ_1	0.0129	0.0634	-0.0389	-0.0634
HOMEZ_2	0.0719	0.0603	-0.0232	-0.0592
HOXA1_1	-0.1733	0.777	0.015	-0.4256
HOXA1_2	-0.1956	0.7477	-0.0279	-0.3558
HOXA10_1	0.1011	0.3759	0.1476	-0.4719
HOXA10_2	0.1082	0.2185	-0.0637	-0.2504
HOXA10_3	0.1482	0.3217	0.1093	-0.4157
HOXA11_1	0.1086	0.2241	-0.051	-0.2622
HOXA11_2	0.0879	0.2076	-0.0672	-0.1831
HOXA11_3	0.1289	0.2923	0.0676	-0.3576
HOXA13_1	0.1021	0.2915	-0.0292	-0.2629
HOXA13_2	0.1359	0.2175	0.1874	-0.3998
HOXA13_3	0.058	0.2897	-0.0792	-0.2205
HOXA13_4	0.1214	0.2029	0.1832	-0.3878
HOXA13_5	0.116	0.2269	-0.0317	-0.2389
HOXA2_1	-0.0705	0.7553	0.0311	-0.4479
HOXA2_2	-0.2202	0.8019	-0.1787	-0.2963
HOXA2_3	-0.1695	0.8415	-0.1312	-0.3966
HOXA3_1	-0.074	0.2286	-0.0919	-0.0589
HOXA3_2	-0.2089	0.7924	-0.0103	-0.3933
HOXA3_3	-0.241	0.8053	0.0037	-0.3795
HOXA4_1	0.0015	0.5693	0.0444	-0.4557
HOXA4_2	0.0116	0.5559	0.0646	-0.4172
HOXA5_1	-0.0438	0.2225	-0.0156	-0.0642
HOXA5_2	-0.0708	0.5115	-0.1406	-0.2524
HOXA5_3	-0.1524	0.7775	0.0579	-0.4508
HOXA6_1	-0.0384	0.7083	0.0427	-0.4579
HOXA7_1	0.2105	0.1362	0.0267	-0.2226
HOXA7_2	-0.1468	0.6787	-0.0119	-0.3474
HOXA7_3	-0.1953	0.6486	0.0696	-0.3279
HOXA9_1	0.1879	0.3001	0.1215	-0.4544
HOXB13_1	0.0718	0.2323	0.193	-0.3882
HOXB13_2	0.1356	0.2046	0.1931	-0.4081
HOXB13_3	0.0673	0.3148	-0.0718	-0.2507
HOXB2_1	-0.197	0.8467	-0.1534	-0.3613
HOXB3_1	-0.1052	0.7215	-0.0442	-0.3642
HOXB3_2	-0.0803	0.7325	-0.1444	-0.3506
HOXB4_1	-0.1679	0.6457	0.0731	-0.3763
HOXB5_1	-0.0768	0.7652	0.0348	-0.4592
HOXB5_2	-0.2242	0.8208	-0.0135	-0.4076
HOXB6_1	0.0254	0.6286	0.031	-0.4588
HOXB7_1	-0.1103	0.6475	0.0787	-0.4115
HOXB8_1	0.0373	0.4945	0.0295	-0.3896
HOXB9_1	0.1325	0.2698	0.1397	-0.4141
HOXC10_1	0.0736	0.1906	-0.0828	-0.2222
HOXC10_2	0.1946	0.2469	0.1492	-0.4424
HOXC10_3	0.1397	0.312	0.1118	-0.4283
HOXC10_4	0.1187	0.2153	-0.0246	-0.3126
HOXC10_5	0.1087	0.2635	-0.0127	-0.3399
HOXC10_6	0.1077	0.2707	0.1882	-0.436
HOXC11_1	0.075	0.2144	-0.0569	-0.2496
HOXC11_2	0.0795	0.2434	-0.0646	-0.2381
HOXC11_3	0.1418	0.2894	0.1498	-0.4337
HOXC11_4	0.0223	0.1498	-0.0972	-0.1528
HOXC11_5	0.1717	0.2802	0.0794	-0.4036
HOXC12_1	0.0823	0.1525	-0.0801	-0.1853
HOXC12_2	0.1557	0.1401	0.2401	-0.4343
HOXC12_3	0.0688	0.1013	-0.1031	-0.1507
HOXC13_1	0.1162	0.3094	-0.0101	-0.344
HOXC13_2	0.1392	0.2064	0.1998	-0.4238
HOXC13_3	0.0674	0.2991	-0.0461	-0.2501
HOXC4_1	-0.1476	0.6283	0.0618	-0.373
HOXC5_1	-0.1767	0.6301	0.1014	-0.3867
HOXC6_1	-0.162	0.5943	0.1476	-0.4218
HOXC8_1	-0.094	0.6951	0.1113	-0.4631
HOXC9_1	0.0839	0.5497	0.0816	-0.4274
HOXD1_1	-0.1888	0.8147	0.0503	-0.4466
HOXD10_1	0.1379	0.2187	0.2391	-0.4317
HOXD11_1	0.0365	0.1922	-0.0822	-0.1752
HOXD11_2	0.1116	0.1278	-0.108	-0.2291
HOXD11_3	0.1721	0.2297	0.1283	-0.408
HOXD12_1	0.0115	0.1247	-0.1165	-0.1421
HOXD12_2	0.1532	0.2186	0.185	-0.4517
HOXD12_3	0.0701	0.1834	-0.1548	-0.1597
HOXD13_1	0.1806	0.1959	0.2164	-0.4553
HOXD13_2	0.1235	0.229	0.1509	-0.4011
HOXD13_3	0.077	0.2999	-0.0945	-0.2356
HOXD13_4	0.1392	0.2468	0.1567	-0.4041
HOXD13_5	0.1051	0.2871	-0.0786	-0.2818
HOXD3_1	-0.0985	0.711	0.0246	-0.4278
HOXD3_2	-0.2263	0.7907	-0.0756	-0.347
HOXD8_1	0.0859	0.4257	0.1318	-0.4934
HOXD9_1	0.1858	0.192	0.09	-0.3494
HOXD9_2	0.1002	0.3152	0.1731	-0.4329
HOXD9_3	0.0351	0.1004	-0.0154	-0.1174
HSF_known1	-0.1341	-0.1104	-0.1481	0.1648
HSF_known2	-0.2042	-0.2454	-0.3005	0.2764
HSF_known3	-0.2144	-0.2157	-0.2192	0.2524
HSF_known4	0.0167	0.0236	-0.0659	-0.0312
HSF_known5	0.0853	0.0026	0.0172	-0.0964
HSF2_1	-0.0832	-0.0578	-0.0794	0.0878
HSF2_2	0.0576	0.0786	0.0288	-0.1317
HSF4_1	0.0126	-0.0146	-0.0601	-0.0018
HSFY2_1	0.011	0.02	-0.0159	-0.0621
HSFY2_2	-0.2897	-0.2826	-0.5961	0.3926
HSFY2_3	-0.1675	-0.1358	-0.1769	0.169
ID4_1	-0.091	-0.0396	-0.2796	0.1341
IKZF1_1	-0.1531	-0.1723	-0.2117	0.1973
IKZF1_2	-0.2128	-0.1013	-0.0895	0.1859
IKZF2_1	-0.2597	-0.2876	-0.2711	0.3134
IKZF2_2	0.1217	0.1374	0.0683	-0.2228
IKZF2_3	0.1531	0.1755	0.0677	-0.3043
IKZF3_1	0.0201	-0.0483	-0.0462	0.0012
INSM1_1	-0.5416	-0.5214	-0.3609	0.4896
IRF_known1	0.1489	0.0573	-0.0242	-0.1931
IRF_known10	0.1226	0.0229	-0.1008	-0.1085
IRF_known11	-0.0615	-0.1087	-0.1136	0.113
IRF_known12	-0.0927	-0.2884	-0.2397	0.2195
IRF_known13	0.1079	-0.0118	-0.0652	-0.0941
IRF_known14	0.0039	-0.051	-0.1258	0.0427
IRF_known15	-0.121	-0.2016	-0.2885	0.26
IRF_known16	-0.2065	-0.2998	-0.3601	0.3095
IRF_known17	0.1416	0.003	-0.017	-0.1373
IRF_known18	0.0568	0.0594	-0.0307	-0.1021
IRF_known19	0.154	-0.0162	-0.076	-0.0834
IRF_known2	0.142	0.0105	-0.0854	-0.1243
IRF_known20	0.1127	-0.1083	-0.1316	0.0066
IRF_known21	0.12	-0.0637	-0.0485	-0.0616
IRF_known3	0.1221	0.062	-0.0333	-0.1389
IRF_known4	0.0289	-0.0329	-0.0622	-0.0038
IRF_known5	0.1937	0.0734	-0.011	-0.2546
IRF_known6	0.1984	0.1944	0.0223	-0.322
IRF_known7	0.1032	0.0707	-0.0089	-0.1589
IRF_known8	0.1365	0.0988	0.0392	-0.2249
IRF_known9	0.1541	0.0448	-0.0267	-0.1727
IRF4_1	-0.1474	-0.3018	-0.2823	0.2781
IRF4_2	0.0927	-0.1422	-0.1429	0.0381
IRF6_1	-0.3089	-0.3866	-0.3734	0.3855
IRX2_1	0.3603	0.1859	0.1721	-0.5682
IRX2_2	0.2744	0.1914	0.0225	-0.3881
IRX3_1	0.3422	0.2068	0.1727	-0.562
IRX3_2	0.3576	0.1907	0.1971	-0.5734
IRX3_3	0.3347	0.2345	0.1236	-0.5349
IRX4_1	0.3626	0.1784	0.1832	-0.5674
IRX5_1	0.3745	0.1615	0.2031	-0.5874
IRX5_2	0.2391	0.2283	0.0398	-0.4048
IRX6_1	0.3326	0.1646	0.2168	-0.5563
ISL2_1	0.0228	0.4706	0.1451	-0.4425
ISL2_2	0.139	0.3276	-0.0635	-0.3017
ISX_1	-0.2155	0.6085	-0.0456	-0.2138
ISX_2	-0.1651	0.7374	0.1271	-0.5059
ISX_3	-0.1401	0.607	0.0468	-0.3542
ISX_4	-0.188	0.6265	0.0736	-0.3462
ITGB2_1	-0.2619	-0.2405	-0.2079	0.2719
J1533	-1.1178	-1.0471	-0.9806	0.8028
J4118	-0.4302	-0.339	-0.3	0.4283
J4123	-0.4014	-0.4814	-0.5912	0.5075
J4128	-0.8705	-0.7614	-0.7502	0.6607
J4133	-0.0986	0.0505	-0.2006	0.0894
J4138	-0.0305	0.1163	-0.4215	0.0873
J4143	-0.4318	-0.4617	-0.4524	0.481
J4148	-1.2461	-1.2879	-1.0756	0.861
J4153	0.054	0.3254	-0.1367	-0.1827
J4158	-0.0715	0.1644	-0.2523	0.0352
J4163	0.1124	0.3138	-0.1361	-0.2217
J4168	0.0415	0.1776	-0.3169	-0.0194
J4173	-0.8633	-0.7862	-0.8053	0.7041
J4178	-0.9665	-0.9036	-0.8375	0.7412
J4183	-1.0196	-0.9798	-0.882	0.7559
J4188	-0.5731	-0.5915	-0.7543	0.5957
J4193	0.0866	0.1029	-0.1064	-0.0609
J4198	-0.0501	-0.0054	-0.0861	0.0738
J4203	-0.1588	-0.0422	-0.1355	0.1496
J4208	-0.2863	-0.2731	-0.4537	0.3478
J4213	-0.2954	-0.2317	-0.5198	0.3759
J4218	-0.6609	-0.7342	-0.7511	0.6713
J4223	0.0345	0.1325	-0.1574	-0.0922
J4228	0.1353	0.335	0.1334	-0.4502
JDP2_1	-0.145	-0.0451	-0.36	0.2487
JDP2_2	0.2144	0.4362	-0.0526	-0.4331
JDP2_3	-0.0269	0.0663	-0.3149	0.113
JDP2_4	0.2191	0.4153	-0.0326	-0.4467
JDP2_5	-0.0366	0.056	-0.3186	0.1236
JDP2_6	0.2152	0.4254	-0.0319	-0.4622
JDP2_7	-0.0114	0.082	-0.2791	0.1009
KLF12_1	-0.4396	-0.4329	-0.3898	0.4556
KLF12_2	-0.7688	-0.801	-0.6396	0.6632
KLF13_1	-0.6474	-0.6886	-0.6101	0.605
KLF14_1	-1.2112	-1.2442	-1.0197	0.8348
KLF16_1	-1.0468	-1.0508	-0.7931	0.7621
KLF4_1	-0.9742	-0.9885	-0.766	0.742
KLF7_1	-1.105	-1.1352	-0.8736	0.7938
LBX2_1	-0.1833	0.632	-0.0131	-0.3498
LBX2_2	0.0441	0.3264	-0.1042	-0.178
LBX2_3	-0.2012	0.705	-0.0436	-0.3394
LHX1_1	-0.1185	0.5153	0.139	-0.3867
LHX2_1	-0.2145	0.6958	0.0198	-0.3649
LHX2_2	-0.2513	0.7826	0.0452	-0.3674
LHX2_3	-0.1158	0.731	0.0043	-0.4937
LHX3_1	-0.1637	0.6301	0.1519	-0.4556
LHX3_2	-0.0289	0.476	0.1823	-0.4376
LHX3_3	-0.1297	0.5412	0.1727	-0.4308
LHX4_1	-0.0842	0.6423	0.0139	-0.3954
LHX4_2	-0.3008	0.7071	0.1425	-0.3779
LHX5_1	-0.1897	0.565	0.1832	-0.4081
LHX6_1	-0.0972	0.6266	-0.0404	-0.3085
LHX6_2	-0.1428	0.4984	-0.154	-0.0822
LHX6_3	-0.1804	0.783	0.105	-0.4486
LHX6_4	0.0647	0.6248	-0.0198	-0.5062
LHX6_5	0.2613	0.3431	0.0555	-0.4461
LHX8_1	-0.2165	0.3855	-0.2356	0.0384
LHX8_2	0.0135	0.6497	-0.0772	-0.4454
LHX8_3	0.0612	0.5652	-0.0514	-0.3736
LHX8_4	0.2194	0.3998	0.1206	-0.5244
LHX9_1	-0.1281	0.5427	0.0872	-0.3479
LHX9_2	-0.1585	0.6446	0.0305	-0.3402
LHX9_3	0.1176	0.5219	0.1218	-0.5227
LMO2_1	-0.1761	-0.0523	-0.3077	0.1898
LMO2_2	0.4029	-0.2713	-0.1917	-0.0582
LMX1A_1	-0.0662	0.4477	0.1052	-0.3492
LMX1A_2	-0.3008	0.7073	0.1426	-0.3779
LMX1B_1	-0.1258	0.5062	0.1793	-0.3936
LMX1B_2	-0.2744	0.7608	0.1223	-0.4125
LMX1B_3	-0.1422	0.6271	0.0729	-0.4095
MA0003	-0.5891	-0.4896	-0.465	0.5221
MA0007	0.0664	0.1869	-0.0612	-0.1393
MA0014	-0.67	-0.5918	-0.7466	0.6238
MA0024	-1.6448	-1.6062	-1.5338	0.9731
MA0035	0.6761	-0.1575	-0.0851	-0.4675
MA0036	0.7206	-0.1806	-0.1334	-0.4864
MA0037	0.7734	-0.27	-0.1368	-0.537
MA0050	0.1372	0.0686	0.0415	-0.1886
MA0052	0.286	0.182	0.0289	-0.4249
MA0058	0.1493	0.1808	-0.0086	-0.1942
MA0060	-0.2108	-0.186	-0.3287	0.2965
MA0076	-0.4387	-0.5437	-0.5692	0.5394
MA0079	-1.0574	-1.0635	-0.8491	0.7765
MA0080	-0.133	-0.1399	-0.03	0.1565
MA0083	0.159	0.1371	0.0476	-0.2122
MA0093	-0.0234	0.0393	-0.1824	0.0585
MA0095	-0.1624	-0.1222	-0.177	0.174
MA0098	-0.1883	-0.1836	-0.1805	0.2495
MA0100	0.1535	0.2336	-0.1551	-0.2059
MA0102	0.1153	0.3487	0.1281	-0.3837
MA0103	-0.0492	-0.0557	-0.1679	0.1104
MA0104	-0.0072	0.0104	-0.1486	0.066
MA0105	-0.1849	-0.2835	-0.2162	0.2709
MA0106	0.0624	0.0965	-0.0429	-0.0656
MA0113	0.044	0.1884	-0.0746	-0.1309
MA0114	0.083	-0.1679	-0.136	0.0883
MA0137	0.0841	0.0632	-0.1244	-0.062
MA0140	0.3683	0.107	-0.1156	-0.3083
MA0141	-0.0308	-0.0085	-0.1234	0.066
MA0143	0.0817	0.1134	0.0412	-0.1354
MA0144	0.0516	0.058	-0.0947	-0.0617
MA0145	-0.4642	-0.3925	-0.4877	0.4638
MA0146	-0.981	-0.9121	-0.8346	0.7483
MA0147	0.0671	0.1037	-0.0717	-0.0733
MA0148	0.5161	0.1933	-0.4622	-0.4871
MA0150	0.124	0.2404	-0.1611	-0.1664
MA0154	-0.3117	-0.1784	-0.1948	0.2645
MA0162	-1.2235	-1.212	-1.0117	0.8398
MA0258	-0.3006	-0.2089	-0.2701	0.3072
MA0461	-0.0566	0.1342	-0.2981	0.0222
MA0462	0.2372	0.3482	-0.0435	-0.4088
MA0463	0.0146	0.0442	-0.1118	-0.0427
MA0464	-0.0448	0.0315	-0.2237	0.08
MA0465	0.1961	0.2237	0.1003	-0.4243
MA0466	0.1267	0.3198	0.1309	-0.4002
MA0468	0.2035	0.371	0.0491	-0.4533
MA0469	-1.2677	-1.2512	-1.1627	0.8662
MA0470	-1.6207	-1.6091	-1.5183	0.9702
MA0471	-0.8236	-0.7817	-0.7477	0.6855
MA0472	-0.9412	-0.9214	-0.782	0.7338
MA0473	-0.1183	-0.212	-0.1844	0.2323
MA0474	-0.0794	-0.0696	-0.0931	0.1221
MA0475	-0.1403	-0.1761	-0.1966	0.2299
MA0476	0.2094	0.3418	-0.0677	-0.362
MA0477	0.1098	0.2192	-0.0645	-0.1624
MA0478	0.1043	0.1946	-0.0342	-0.1695
MA0479	0.1789	0.1404	-0.0361	-0.2431
MA0480	0.1943	0.2233	-0.1812	-0.2738
MA0481	0.2125	0.2033	-0.0632	-0.3224
MA0482	0.6759	-0.1885	-0.1474	-0.4087
MA0483	0.1631	0.2177	-0.0845	-0.2431
MA0484	0.1082	-0.1498	-0.1156	0.06
MA0485	0.123	0.3815	0.0103	-0.3714
MA0486	-0.0537	-0.0577	-0.0813	0.0694
MA0488	0.1366	0.3182	-0.0077	-0.2443
MA0490	0.1678	0.3014	-0.0784	-0.275
MA0491	0.1897	0.3371	-0.0267	-0.329
MA0492	0.1678	0.3014	-0.0783	-0.275
MA0493	-0.6044	-0.5996	-0.4263	0.5457
MA0494	-0.1204	-0.1003	-0.1247	0.1416
MA0495	0.328	0.4263	-0.3832	-0.4685
MA0496	0.3343	0.4517	-0.3508	-0.4963
MA0497	0.2515	0.1892	0.0556	-0.391
MA0498	0.0805	0.0634	-0.2051	-0.0336
MA0500	-0.1086	0.0215	-0.3816	0.1523
MA0501	0.2189	0.3529	-0.1662	-0.3503
MA0502	-0.1635	-0.1087	-0.3209	0.2678
MA0503	-0.6045	-0.5994	-0.4263	0.5457
MA0504	-0.5088	-0.6115	-0.4518	0.5223
MA0505	-0.1057	-0.0193	-0.09	0.1088
MA0506	-1.9116	-1.9729	-1.9418	1.0465
MA0507	0.295	0.1563	0.0574	-0.4081
MA0508	0.0682	0.0484	-0.0695	-0.0729
MA0509	-0.1155	-0.0767	-0.4331	0.2151
MA0510	-0.2323	-0.2742	-0.3841	0.3131
MA0511	-0.0206	0.0249	0.0146	-0.0064
MA0512	0.0376	-0.0307	-0.1038	0.0062
MA0513	-0.0475	0.0144	-0.1671	0.0745
MA0514	0.0155	0.095	-0.023	-0.0961
MA0515	0.0413	0.1689	0.0421	-0.1671
MA0516	-1.1418	-1.1318	-0.9318	0.8065
MA0517	0.0976	0.0393	-0.0287	-0.1193
MA0518	0.0459	0.0694	-0.124	-0.0377
MA0519	0.0523	0.0349	-0.0536	-0.0515
MA0520	0.0856	0.1123	-0.0276	-0.1568
MA0521	-0.0662	0.0636	-0.3531	0.1019
MA0522	-0.1534	0.0238	-0.3428	0.1475
MA0523	0.1534	0.1652	0.0493	-0.276
MA0524	-0.6114	-0.5266	-0.4764	0.5403
MA0525	-0.2372	-0.1778	-0.2724	0.2799
MA0526	0.0266	0.0911	-0.1737	0.004
MA0527	-1.9162	-1.9422	-1.9244	1.0369
MA0591	0.0008	0.1284	-0.2531	0.0074
MA0592	-0.0255	0.0035	-0.115	0.0595
MA0593	0.2788	0.2933	-0.2224	-0.3923
MA0594	0.1309	0.4052	0.0496	-0.4128
MA0595	-0.1428	-0.0848	-0.0814	0.1565
MA0596	0.0432	0.1058	-0.0193	-0.0781
MA0597	-0.5163	-0.4584	-0.5725	0.5215
MA0598	-0.0467	-0.055	0.0033	0.0629
MA0599	-0.9092	-0.9127	-0.7094	0.7099
MA0600	-0.2562	-0.1754	-0.5482	0.3344
MAF_known1	-0.1742	-0.1443	-0.0725	0.174
MAF_known10	0.3039	0.3967	-0.3922	-0.4013
MAF_known11	0.0375	0.1224	-0.5622	0.0419
MAF_known12	0.1248	0.07	-0.4489	-0.012
MAF_known2	0.044	0.12	-0.2059	-0.0335
MAF_known3	-0.0639	0.0385	-0.4558	0.1426
MAF_known4	0.3413	0.3968	-0.418	-0.4491
MAF_known5	0.3661	0.426	-0.2557	-0.5641
MAF_known6	0.3177	0.3797	-0.3658	-0.4113
MAF_known7	0.141	0.2569	-0.5511	-0.1289
MAF_known8	0.3221	0.408	-0.3929	-0.4326
MAF_known9	-0.014	0.082	-0.5246	0.0922
MAFF_1	0.1361	0.1937	-0.4475	-0.1078
MAFG_1	0.2431	0.2953	-0.5497	-0.2444
MAZ_1	-0.8703	-0.8716	-0.7508	0.7053
MEF2_known1	0.1743	0.1631	0.0975	-0.3551
MEF2_known10	0.2224	0.1801	0.0242	-0.3961
MEF2_known12	0.2885	0.1144	0.0332	-0.421
MEF2_known2	0.3077	0.1307	0.0219	-0.452
MEF2_known3	0.2522	0.211	-0.0362	-0.3809
MEF2_known4	0.2874	0.1845	0.0086	-0.4594
MEF2_known5	0.25	0.144	0.1304	-0.4597
MEF2_known6	0.1999	0.1743	0.0533	-0.3639
MEF2_known7	0.1662	0.2228	0.0258	-0.3325
MEF2_known8	0.1764	0.1643	0.0895	-0.3499
MEF2_known9	0.2867	0.1183	0.0799	-0.4603
MEF2D_1	0.3273	0.1123	0.0244	-0.4609
MEIS1_1	0.1214	0.1121	-0.161	-0.1
MEIS1_2	0.2631	0.2241	-0.1721	-0.2879
MEIS1_3	0.2653	0.1937	-0.1646	-0.2686
MEIS1_4	0.1447	0.1525	-0.2657	-0.1365
MEIS1::HOXA9_1	0.1962	0.2117	-0.1022	-0.2856
MEIS1::HOXA9_2	0.2832	0.215	-0.0471	-0.3908
MEIS2_1	0.2528	0.2105	-0.1417	-0.2554
MEIS2_2	0.1506	0.0774	-0.204	-0.0915
MEIS2_3	0.3309	0.1326	-0.1532	-0.3035
MEIS3_1	0.2581	0.1598	-0.1903	-0.2421
MEIS3_2	0.1672	0.0952	-0.1591	-0.1258
MEIS3_3	0.1633	0.155	-0.1401	-0.156
MEIS3_4	0.3311	0.1324	-0.1532	-0.3036
MEIS3_5	0.178	0.1848	-0.0907	-0.2082
MEOX1_1	-0.0327	0.6588	-0.0401	-0.3807
MEOX1_2	-0.2206	0.8756	-0.1005	-0.3961
MEOX2_1	-0.1552	0.8157	0.0044	-0.4715
MEOX2_2	-0.1564	0.7092	0.0726	-0.4644
MEOX2_3	0.075	0.6091	0.0972	-0.5199
MEOX2_4	-0.0289	0.703	-0.0252	-0.4274
MESP1_1	-0.2235	-0.1772	-0.2874	0.2689
MGA_1	0.015	0.0479	0.0614	-0.0562
MGA_2	-0.0087	0.0812	-0.1097	-0.0049
MGA_3	-0.008	0.0211	-0.1479	0.0945
MIXL1_1	-0.2189	0.7708	-0.0601	-0.3428
MLX_1	-0.0879	-0.1862	-0.3882	0.2534
MLX_2	-0.1757	-0.2812	-0.4178	0.3012
MLXIPL_1	-0.0817	-0.1741	-0.3792	0.2322
MNT_1	-0.1693	-0.2314	-0.3267	0.2723
MNX1_1	-0.1824	0.6436	0.0135	-0.3113
MNX1_2	-0.0858	0.6255	0.0517	-0.4283
MSC_1	0.1029	0.2139	-0.2944	-0.1114
MSX1_1	0.0913	0.244	-0.1294	-0.1653
MSX1_2	-0.0905	0.6429	0.1443	-0.4666
MSX1_3	-0.0109	0.535	0.1833	-0.4793
MSX1_4	-0.0913	0.6062	0.023	-0.358
MSX1_5	-0.1086	0.5961	0.0094	-0.3324
MSX2_1	-0.0397	0.5827	-0.0255	-0.3237
MSX2_2	-0.1265	0.686	0.0857	-0.4604
MSX2_3	0.0051	0.5089	0.1818	-0.4648
MSX2_4	-0.1088	0.596	0.0097	-0.3323
MSX2_6	-0.1086	0.5957	0.0096	-0.3324
MTF1_1	-0.8199	-0.7324	-0.7883	0.6735
MTF1_2	-0.529	-0.4405	-0.6274	0.5211
MTF1_3	-0.2759	-0.2035	-0.4404	0.3299
MXI1_known1	-0.1893	-0.1233	-0.3061	0.232
MYB_1	-0.6164	-0.6257	-0.6267	0.5849
MYB_2	-0.1183	-0.0765	-0.3296	0.1946
MYB_3	-0.1046	-0.0913	-0.3837	0.213
MYB_4	-0.101	-0.094	-0.3802	0.2207
MYB_5	-0.1527	-0.1072	-0.4115	0.2703
MYB_6	-0.1642	-0.1024	-0.4167	0.2775
MYBL1_1	-0.1707	-0.1279	-0.4285	0.2918
MYBL1_2	-0.1287	-0.0804	-0.2945	0.1403
MYBL1_3	-0.0378	-0.0978	-0.3694	0.1354
MYBL1_4	-0.1649	-0.1476	-0.4744	0.2739
MYBL1_5	-0.2744	-0.2904	-0.3807	0.3579
MYBL2_1	-0.0824	-0.1935	-0.5747	0.2678
MYBL2_2	-0.0557	-0.1118	-0.2856	0.1986
MYBL2_3	-0.1791	-0.2042	-0.5529	0.3215
MYBL2_4	-0.1362	-0.0902	-0.4667	0.1912
MYC_known1	-0.2244	-0.2397	-0.3821	0.2921
MYC_known11	-0.3144	-0.2711	-0.4032	0.356
MYC_known12	-0.1915	-0.2468	-0.3594	0.2986
MYC_known13	-0.1643	-0.1261	-0.3296	0.2217
MYC_known14	-0.2709	-0.2134	-0.4069	0.3132
MYC_known15	-0.188	-0.1905	-0.3301	0.2723
MYC_known16	-0.106	-0.1262	-0.2958	0.1896
MYC_known17	-0.1877	-0.2224	-0.368	0.2966
MYC_known18	-0.5186	-0.5435	-0.6356	0.5344
MYC_known19	-0.3168	-0.3101	-0.3663	0.3792
MYC_known2	-0.1622	-0.2048	-0.3725	0.2714
MYC_known20	-0.3697	-0.321	-0.4708	0.4201
MYC_known21	-0.1743	-0.2494	-0.3401	0.2809
MYC_known22	0.0232	0.0416	-0.2683	0.0724
MYC_known3	-0.2128	-0.1947	-0.378	0.3139
MYC_known4	0.0186	0.0828	-0.2736	0.0412
MYC_known5	0.0487	0.0421	-0.1932	0.0124
MYC_known6	-0.3131	-0.2566	-0.3855	0.3639
MYC_known7	-0.1823	-0.1732	-0.306	0.2654
MYC_known8	-1.111	-1.17	-1.2489	0.8618
MYC_known9	-0.2523	-0.2518	-0.396	0.3377
MYCN_1	-0.4848	-0.5474	-0.6042	0.5343
MYCN_2	-0.6896	-0.7331	-0.8476	0.6485
MYF_1	-0.1866	-0.048	-0.3622	0.2118
MYF6_1	-0.1037	0.006	-0.3587	0.1406
MYF6_2	0.2012	0.2761	-0.2679	-0.2507
MYOD1_1	-0.0566	0.0249	-0.3737	0.1176
MYOD1_2	-0.0572	0.1294	-0.3228	0.0388
MYOD1_3	-0.4141	-0.2949	-0.4804	0.4031
MYOG_1	-0.0763	0.0812	-0.3357	0.082
MZF1_1	-0.6318	-0.5977	-0.4474	0.552
MZF1_2	-0.5859	-0.5804	-0.3804	0.5178
MZF1_4	-0.5899	-0.5606	-0.4285	0.5337
NANOG_known1	-0.1156	0.1667	-0.1468	0.0409
NEUROD2_1	0.2815	0.1985	-0.173	-0.3448
NEUROG2_1	0.3344	0.2758	-0.1878	-0.4431
NEUROG2_2	0.2354	0.3121	-0.229	-0.358
NFAT_1	0.1349	0.1602	-0.0557	-0.2082
NFAT_2	0.0901	0.1609	-0.0672	-0.1463
NFAT5_1	0.1347	0.1695	-0.0247	-0.2323
NFATC1_1	0.1179	0.1037	-0.0225	-0.1845
NFATC1_2	0.0799	-0.0148	-0.1069	-0.0427
NFATC1_3	0.1404	0.1275	-0.0491	-0.2153
NFATC2_1	0.1336	0.1875	-0.0478	-0.2607
NFE2_known1	0.1225	0.2521	-0.1958	-0.1531
NFE2_known2	0.1813	0.4088	-0.0409	-0.391
NFE2L1_1	0.1129	0.196	-0.0028	-0.1829
NFE2L1::MAFG_1	0.1956	0.2919	-0.1036	-0.3119
NFE2L2_1	-0.2802	-0.3416	-0.2994	0.3702
NFE2L2_2	0.1693	0.2702	-0.1664	-0.2453
NFE2L2_3	0.1532	0.2475	-0.2046	-0.183
NFIA_1	0.0092	0.1681	-0.3542	0.0156
NFIB_1	0.0073	0.1702	-0.3417	0.0148
NFIC_1	-0.2785	-0.1911	-0.4302	0.3353
NFIC_2	-0.2808	-0.059	-0.396	0.2803
NFIC_3	-0.1533	0.057	-0.3633	0.178
NFIL3_1	0.0309	0.4848	-0.0592	-0.3857
NFIL3_2	0.0582	0.4491	-0.0219	-0.4324
NFIL3_3	-0.0785	0.4024	-0.1381	-0.1482
NFIX_1	-0.1154	0.0594	-0.3832	0.157
NFKB_known1	-0.73	-0.7442	-0.5863	0.6196
NFKB_known10	-0.5366	-0.6052	-0.4219	0.5077
NFKB_known11	-0.5737	-0.6408	-0.4249	0.5413
NFKB_known2	-0.224	-0.3031	-0.2409	0.305
NFKB_known3	-0.3741	-0.4526	-0.3329	0.43
NFKB_known4	-0.1844	-0.2783	-0.1686	0.2541
NFKB_known5	-0.2391	-0.3139	-0.2315	0.3109
NFKB_known6	-0.3903	-0.4818	-0.3647	0.4466
NFKB_known7	-0.3927	-0.4817	-0.3426	0.4425
NFKB_known9	-0.1569	-0.1955	-0.2016	0.2168
NFY_known1	-0.0502	-0.0964	-0.2554	0.181
NFY_known2	0.113	0.1259	-0.2708	-0.062
NFY_known3	-0.2398	-0.2911	-0.4698	0.3915
NFY_known4	0.0019	0.1488	-0.1789	-0.005
NFY_known5	-0.2024	-0.1441	-0.3189	0.306
NFY_known6	-0.2364	-0.2851	-0.4591	0.3922
NHLH1_1	-0.5454	-0.3956	-0.5581	0.5037
NHLH1_2	-0.4522	-0.3031	-0.466	0.434
NHLH1_3	-0.3749	-0.2142	-0.553	0.4065
NHLH1_4	-0.4653	-0.2885	-0.6134	0.46
NHLH1_5	-0.2296	-0.0552	-0.4475	0.269
NKX1-1_1	-0.2293	0.2551	-0.2331	0.0931
NKX1-2_1	-0.1093	0.6079	-0.0261	-0.3469
NKX2-1_1	0.1346	0.2589	0.0255	-0.3517
NKX2-1_2	-0.3244	-0.1885	-0.2935	0.3111
NKX2-1_3	0.0986	0.1865	-0.031	-0.2034
NKX2-2_1	0.2359	0.3088	0.0381	-0.4485
NKX2-2_2	0.116	0.2299	-0.0304	-0.2533
NKX2-3_1	0.1373	0.2813	-0.0188	-0.2455
NKX2-3_2	0.132	0.1789	-0.0339	-0.2263
NKX2-3_3	0.081	0.1665	-0.1039	-0.1427
NKX2-4_1	0.1417	0.2314	0.0107	-0.2844
NKX2-5_1	0.1889	0.2494	0.01	-0.327
NKX2-5_2	0.0559	0.496	0.0604	-0.4524
NKX2-5_3	0.0388	-0.0089	-0.0562	-0.0108
NKX2-5_4	0.156	0.275	0.0547	-0.3635
NKX2-5_5	0.1027	0.219	0.0151	-0.2609
NKX2-6_1	0.1333	0.2319	0.0345	-0.2915
NKX2-8_1	0.1991	0.2907	0.0771	-0.4067
NKX2-8_2	0.0775	0.1528	-0.1069	-0.1117
NKX2-8_3	0.0861	0.1513	-0.0833	-0.1316
NKX3-1_1	0.2399	0.2788	0.2267	-0.5179
NKX3-1_3	0.1129	0.2453	-0.0125	-0.2636
NKX3-1_4	0.2122	0.3031	0.0608	-0.416
NKX3-1_5	0.1412	0.2302	-0.0272	-0.27
NKX3-1_6	0.1482	0.2257	-0.0659	-0.2664
NKX3-2_1	0.0421	0.0889	-0.1541	-0.04
NKX3-2_2	0.2029	0.2604	-0.0202	-0.3206
NKX3-2_3	0.1592	0.2455	-0.0599	-0.2891
NKX6-1_1	0.0513	0.363	0.1793	-0.4462
NKX6-1_2	-0.0362	0.5727	0.1014	-0.4209
NKX6-1_3	0.0256	0.5291	0.1323	-0.4499
NKX6-1_4	-0.1048	0.6842	0.1149	-0.4344
NKX6-1_5	-0.2605	0.7484	0.1313	-0.4188
NKX6-1_6	-0.2608	0.7482	0.1318	-0.4187
NKX6-2_1	0.1274	0.4356	0.0431	-0.4657
NKX6-2_2	-0.1132	0.7201	0.0033	-0.41
NKX6-2_3	-0.194	0.6576	0.0939	-0.376
NOBOX_1	0.0507	0.6109	-0.0268	-0.4353
NOBOX_2	-0.2827	0.5493	-0.0876	-0.0783
NOTO_1	-0.2009	0.8581	-0.1373	-0.4038
NR1H_1	-0.5999	-0.6401	-0.5463	0.5614
NR1H_2	-0.4006	-0.3808	-0.3885	0.4325
NR1H_3	-0.4917	-0.5083	-0.461	0.4969
NR1H4_1	0.0838	0.2298	-0.0631	-0.1838
NR1H4_2	0.0399	0.1659	0.0182	-0.1234
NR1H4_3	-0.0521	-0.0451	-0.0741	0.0663
NR2C2_known1	-0.0019	-0.2573	-0.1482	0.1671
NR2E1_1	0.227	0.1954	0.0435	-0.3887
NR2E1_2	0.2009	0.2411	0.0239	-0.3238
NR2E1_3	0.2354	0.1929	0.0413	-0.3942
NR2E1_4	0.1415	0.198	-0.0231	-0.2095
NR2E1::NFIC_1	-0.0282	0.1093	-0.3119	0.0566
NR2E3_1	0.1581	0.197	-0.1046	-0.2515
NR2F2_1	-0.0774	-0.0616	-0.0875	0.1119
NR2F2_2	0.008	-0.0768	-0.0854	0.0577
NR2F6_1	-0.0269	-0.0181	-0.0144	0.0243
NR2F6_2	0.0839	-0.0952	-0.0993	0.0476
NR2F6_3	0.0596	-0.143	-0.091	0.0731
NR2F6_4	0.0819	0.0109	0.0104	-0.0646
NR2F6_5	0.1974	-0.0473	-0.0431	-0.085
NR3C1_known1	0.0043	0.1197	-0.0782	-0.0406
NR3C1_known10	0.0208	0.1247	-0.0655	-0.0585
NR3C1_known11	0.0837	0.1553	0.0094	-0.1634
NR3C1_known12	0.0178	0.1495	-0.1437	-0.0465
NR3C1_known13	-0.2304	-0.1529	-0.2825	0.2744
NR3C1_known14	0.0175	0.0966	-0.1027	-0.0796
NR3C1_known15	-0.2037	0.002	-0.1942	0.1884
NR3C1_known16	-0.1298	0.0336	-0.1896	0.1203
NR3C1_known17	-0.1134	0.0657	-0.2289	0.1154
NR3C1_known18	-0.0251	0.1871	-0.0737	-0.0689
NR3C1_known2	0.0846	0.1805	-0.0502	-0.1558
NR3C1_known3	0.1693	0.2282	-0.0158	-0.2994
NR3C1_known4	-0.1372	-0.0598	-0.2497	0.1913
NR3C1_known5	0.1363	0.2195	0.018	-0.253
NR3C1_known6	-0.0064	0.0991	-0.0795	-0.035
NR3C1_known7	-0.0259	0.1001	-0.1072	-0.0056
NR3C1_known8	0.0503	0.1549	-0.0545	-0.1076
NR3C1_known9	-0.0581	0.1035	-0.0884	-0.007
NR3C2_1	-0.0323	0.1774	-0.052	-0.0613
NR4A_known1	0.1018	0.1071	-0.0763	-0.1073
NR4A_known2	0.0733	0.0631	-0.0936	-0.0693
NR4A_known3	0.1601	0.231	-0.0154	-0.2862
NR4A_known4	0.2786	0.1613	-0.0758	-0.2944
NR5A1_1	0.0153	0.1179	-0.0726	-0.0324
NR5A1_2	0.0369	0.1291	-0.0379	-0.0819
NR5A2_1	-0.2302	-0.1329	-0.1754	0.2422
NR6A1_1	0.053	0.0613	-0.0053	-0.0809
NRF1_known1	-1.0838	-1.0628	-1.1996	0.8373
NRF1_known2	-1.1848	-1.2554	-1.3206	0.888
NRL_1	0.2697	0.3605	-0.4347	-0.3233
OBOX2_1	0.0332	0.2223	-0.0534	-0.1442
OBOX3_1	0.0425	0.1613	-0.0725	-0.1085
OBOX5_1	0.0872	0.2608	0.0205	-0.2498
OBOX5_2	0.0919	0.3301	-0.0014	-0.2876
OBOX6_1	0.0898	0.254	0.0682	-0.2861
OLIG1_1	0.443	0.2529	-0.1159	-0.5712
OLIG2_1	0.4357	0.1404	0.0586	-0.5709
OLIG2_2	0.4356	0.1502	0.0131	-0.5698
OLIG3_1	0.3688	0.2485	-0.0819	-0.5103
ONECUT1_1	0.2664	0.2549	0.0495	-0.524
ONECUT1_2	0.1418	0.2764	0.1004	-0.3945
ONECUT1_3	0.1281	0.2529	0.0613	-0.3747
ONECUT2_1	0.1593	0.2291	0.0917	-0.3913
ONECUT3_1	0.1707	0.2262	0.152	-0.4435
OSR1_1	0.0933	0.0813	-0.1794	-0.0245
OSR2_1	0.0741	0.0708	-0.1419	-0.0119
OTP_1	-0.1954	0.6939	0.0951	-0.4125
OTX_1	0.034	0.486	0.0925	-0.4282
OTX1_1	0.0481	0.2396	0.0156	-0.2189
OTX1_2	0.1338	0.1631	-0.0982	-0.1645
OTX1_3	-0.0931	0.1042	-0.1349	0.048
OTX1_4	0.1348	0.208	-0.0673	-0.2214
OTX1_5	-0.0703	0.1213	-0.1075	0.0167
OTX2_1	0.014	0.2442	-0.0568	-0.1542
OTX2_2	0.1617	0.2727	0.0147	-0.3463
OTX2_3	-0.0298	0.2036	-0.0187	-0.1095
OVOL2_1	-1.0701	-1.0046	-0.7269	0.749
PATZ1_1	-0.9667	-0.933	-0.6965	0.7158
PAX1_2	-0.2936	-0.1664	-0.5596	0.3733
PAX2_1	-0.4055	-0.3561	-0.4644	0.45
PAX2_2	-0.1299	-0.1043	-0.1515	0.1448
PAX2_3	-0.5289	-0.5047	-0.6856	0.5691
PAX2_4	-0.4556	-0.3191	-0.7688	0.5124
PAX3_1	-0.569	-0.4876	-0.6527	0.5796
PAX3_2	-0.3492	-0.3279	-0.4132	0.4163
PAX3_3	-0.0831	0.4463	0.2506	-0.4228
PAX4_1	-1.5013	-1.5342	-1.341	0.9322
PAX4_2	0.0448	0.4946	0.0769	-0.4154
PAX4_3	-0.6288	-0.6095	-0.3468	0.5307
PAX4_4	-0.1854	-0.1093	-0.1256	0.1744
PAX4_5	-0.2086	-0.1811	-0.1532	0.222
PAX4_6	-0.2838	0.773	0.0737	-0.3693
PAX4_7	-0.2895	0.776	0.0491	-0.3437
PAX4_8	-0.2295	0.6819	-0.0947	-0.2648
PAX5_known1	-0.7319	-0.667	-0.6798	0.6319
PAX5_known2	-0.6057	-0.6069	-0.6015	0.5864
PAX5_known3	0.0123	0.0256	-0.1389	-0.0083
PAX5_known4	-0.9123	-0.8913	-0.8797	0.7393
PAX5_known5	-0.5279	-0.4051	-0.817	0.5633
PAX6_1	0.1478	0.3092	-0.3328	-0.1857
PAX6_2	-0.113	-0.0295	-0.1896	0.1405
PAX6_3	0.165	0.2647	-0.2998	-0.1948
PAX6_5	0.116	0.2449	-0.5226	-0.0245
PAX7_1	-0.2484	0.73	0.0366	-0.3435
PAX7_2	-0.0613	0.4734	0.2524	-0.4223
PAX7_3	-0.0723	0.4684	0.2229	-0.4146
PAX8_1	-0.0729	-0.0439	-0.201	0.1319
PAX8_2	-0.2369	-0.2307	-0.438	0.3391
PAX9_1	-0.2077	-0.0867	-0.4759	0.2877
PBX1_1	0.2167	0.3771	0.1106	-0.4772
PBX1_2	0.1629	0.3475	0.066	-0.4007
PBX1_3	0.1461	0.3026	0.0202	-0.2963
PBX1_4	0.1847	0.3427	0.0757	-0.4139
PBX1_5	0.1915	0.2729	0.1214	-0.3892
PBX3_known1	-0.0164	0.0878	-0.0224	-0.0329
PDX1_1	0.142	0.5465	0.0646	-0.5046
PDX1_2	0.0093	0.592	-0.1288	-0.2977
PDX1_4	-0.0754	0.7313	0.0163	-0.4512
PDX1_5	-0.0244	0.7313	0.0868	-0.5159
PDX1_6	-0.1276	0.7161	-0.044	-0.3656
PHOX2A_1	-0.2315	0.7017	0.0986	-0.3711
PHOX2A_2	-0.1017	0.6625	0.1063	-0.4972
PHOX2B_1	-0.1841	0.6451	0.1027	-0.3836
PHOX2B_2	-0.1067	0.6619	0.1092	-0.4983
PHOX2B_3	-0.0932	0.6584	0.1026	-0.4899
PITX1_1	0.0141	0.1627	-0.0113	-0.1058
PITX1_2	-0.0163	0.1316	-0.0122	-0.0599
PITX1_3	0.0381	0.1945	0.0087	-0.1703
PITX1_4	0.0651	0.2341	0.0683	-0.2241
PITX2_1	0.0642	0.1737	0.1506	-0.2098
PITX2_2	0.0143	0.2939	-0.0187	-0.1838
PITX3_1	-0.1964	-0.095	-0.2528	0.246
PITX3_2	-0.0274	0.1005	-0.0089	-0.0335
PKNOX1_1	0.2158	0.1292	-0.1971	-0.1594
PKNOX1_2	0.2259	0.2335	-0.0943	-0.2594
PKNOX2_1	0.1347	0.0458	-0.257	-0.0382
PKNOX2_2	0.1969	0.1974	-0.1039	-0.2265
PKNOX2_3	0.2253	0.2236	-0.0701	-0.275
PLAG1_1	-0.7979	-0.76	-0.5174	0.627
PLAGL1_1	-1.3891	-1.3427	-1.1084	0.8676
POU1F1_1	0.2173	0.2549	0.2068	-0.5335
POU1F1_2	0.2421	0.3318	0.1596	-0.5296
POU1F1_3	-0.0726	0.5609	0.17	-0.4456
POU1F1_4	0.2348	0.3943	0.0335	-0.5038
POU1F1_5	0.1838	0.2696	0.1094	-0.4197
POU2F2_1	0.2492	0.2214	0.0027	-0.3749
POU2F2_2	0.2562	0.1615	0.1088	-0.3971
POU2F2_3	0.2751	0.2658	0.1151	-0.5194
POU2F2_4	0.2903	0.2455	0.0537	-0.4748
POU2F2_5	0.3205	0.1433	0.0655	-0.4112
POU2F2_known1	0.2739	0.1879	0.094	-0.3974
POU2F2_known10	0.2474	0.1611	-0.0594	-0.328
POU2F2_known11	0.2792	0.1546	0.031	-0.3966
POU2F2_known12	0.2404	0.2381	0.0479	-0.4142
POU2F2_known13	0.2413	0.1823	0.1027	-0.3869
POU2F2_known14	-0.067	0.6171	0.1381	-0.4657
POU2F2_known15	0.2405	0.1855	0.11	-0.405
POU2F2_known16	0.2738	0.2306	0.1305	-0.5022
POU2F2_known2	0.2298	0.2751	0.0295	-0.4536
POU2F2_known3	0.0283	0.5885	-0.1422	-0.3305
POU2F2_known4	0.3074	0.2054	0.1443	-0.5045
POU2F2_known5	0.1865	0.2609	0.0719	-0.3786
POU2F2_known6	0.2583	0.3289	0.1453	-0.4925
POU2F2_known7	0.181	0.1819	-0.0211	-0.2852
POU2F2_known8	0.1731	0.2309	0.0297	-0.3528
POU2F2_known9	0.1387	0.2235	0.2555	-0.4719
POU2F3_1	0.2475	0.2157	0.0374	-0.3794
POU2F3_2	0.2632	0.1677	0.0699	-0.3833
POU2F3_3	0.2503	0.2487	0.0829	-0.51
POU3F1_1	-0.0758	0.5649	0.1473	-0.4326
POU3F1_2	0.2429	0.2028	0.1479	-0.443
POU3F1_3	0.2057	0.3285	0.1284	-0.4895
POU3F2_1	0.1854	0.3653	0.009	-0.4306
POU3F2_2	0.1715	0.2455	0.2277	-0.4802
POU3F2_3	0.211	0.3605	0.0983	-0.5079
POU3F2_4	-0.2712	0.7154	0.1095	-0.4072
POU3F2_5	0.2054	0.3244	0.1098	-0.479
POU3F2_6	0.1899	0.2747	0.1241	-0.4311
POU3F3_1	0.2657	0.2549	0.1589	-0.4923
POU3F3_2	0.2058	0.2311	0.1604	-0.4569
POU3F3_3	0.1942	0.3216	0.1361	-0.5056
POU3F3_4	0.2031	0.2955	0.1309	-0.5177
POU3F4_1	-0.1032	0.5595	0.1703	-0.4349
POU3F4_2	0.3013	0.1684	0.087	-0.4015
POU3F4_3	0.2309	0.3256	0.077	-0.4645
POU4F1_1	0.2016	0.3475	0.0798	-0.5019
POU4F2_1	0.1614	0.3943	0.074	-0.4971
POU4F2_2	0.1511	0.4243	0.0628	-0.4893
POU4F3_1	-0.0364	0.5673	0.1329	-0.4564
POU4F3_2	0.194	0.3734	0.0623	-0.496
POU5F1_known1	0.221	0.2989	0.153	-0.4922
POU5F1_known2	0.2187	0.2334	0.1665	-0.4788
POU5F1_known3	0.2241	0.2849	0.1364	-0.4702
POU5F1_known4	0.2669	0.152	0.0574	-0.3858
POU5F1_known5	0.2475	0.2329	0.0787	-0.5105
POU6F1_1	0.0934	0.3256	0.1054	-0.4734
POU6F1_2	-0.0816	0.728	-0.0298	-0.4608
POU6F1_3	-0.0509	0.6645	0.0079	-0.4535
POU6F2_1	-0.1104	0.772	-0.0572	-0.4586
POU6F2_2	-0.0205	0.6112	0.1766	-0.5494
POU6F2_3	-0.1804	0.8212	-0.0635	-0.4322
PPARA_1	0.1177	0.0771	-0.0226	-0.1217
PPARA_2	-0.5209	-0.4874	-0.3127	0.4817
PPARA_3	0.0478	-0.0977	-0.0913	0.0668
PPARA_4	-0.0583	-0.1478	-0.0785	0.1277
PRDM1_known1	-0.0066	0.0096	-0.0675	0.0116
PRDM1_known2	0.1011	0.043	-0.079	-0.0899
PRDM4_1	-0.1588	-0.1336	-0.1483	0.1797
PROP1_1	-0.2723	0.6717	0.1219	-0.3656
PROP1_2	-0.1731	0.6449	0.1641	-0.5264
PROP1_3	-0.1234	0.6147	0.1322	-0.4936
PROX1_1	-0.2291	-0.0888	-0.1638	0.2288
PRRX1_1	-0.1283	0.6793	0.0677	-0.4242
PRRX1_2	-0.2255	0.6828	0.0839	-0.3484
PRRX1_3	-0.1401	0.6068	0.047	-0.3544
PRRX1_4	-0.1366	0.6831	0.1042	-0.4935
PRRX2_1	-0.1725	0.7943	0.0777	-0.4732
PRRX2_3	-0.1616	0.7681	0.066	-0.4221
PRRX2_4	-0.1405	0.607	0.0469	-0.3543
PRRX2_5	-0.2311	0.7644	0.0343	-0.3564
PTEN_1	-0.1223	-0.0283	-0.2343	0.1586
PTF1A_1	-0.2097	-0.1291	-0.2972	0.2535
RAR_1	-0.0977	0.008	-0.0879	0.0596
RARA_1	0.0542	-0.0192	-0.0537	-0.0058
RARA_10	0.1228	0.06	0.0295	-0.1425
RARA_2	-0.026	0.0006	-0.0616	0.0401
RARA_3	0.1497	0.1376	0.0169	-0.1784
RARA_4	-0.1082	-0.0588	-0.1417	0.1286
RARA_5	0.1274	0.0397	0.0431	-0.1323
RARA_6	-0.1701	-0.132	-0.1744	0.1954
RARA_7	-0.0452	0.0105	-0.1185	0.0614
RARA_8	-0.0313	-0.0343	-0.0744	0.0533
RARA_9	0.0591	0.1218	-0.0673	-0.0751
RARB_1	0.1519	0.1035	0.0437	-0.1793
RARB_2	0.0115	0.0067	-0.0448	-0.0044
RARB_3	0.0244	0.0883	-0.0528	-0.0394
RARB_4	0.2009	0.157	0.0559	-0.2499
RARG_1	0.0703	-0.0292	-0.0262	-0.0281
RARG_2	-0.0546	-0.0214	-0.1137	0.0726
RARG_3	-0.0728	-0.0493	-0.1178	0.096
RARG_4	0.0605	-0.0071	-0.0367	-0.0425
RARG_5	-0.072	0.0085	-0.129	0.0788
RARG_6	-0.152	-0.1166	-0.187	0.1874
RARG_7	0.1397	0.0406	0.0473	-0.1326
RARG_8	0.0556	0.1334	-0.0277	-0.103
RARG_9	0.0133	0.026	-0.0541	-0.0028
RAX_1	-0.1971	0.6318	-0.1222	-0.2215
RAX_2	-0.1454	0.6995	0.048	-0.4087
RBPJ_1	0.0439	0.0429	-0.0012	-0.0587
RBPJ_2	-0.0502	-0.0128	-0.138	0.0649
REL_1	-0.2231	-0.3193	-0.2568	0.3159
REL_2	-0.2451	-0.3439	-0.2967	0.3403
REST_known3	-0.4967	-0.4507	-0.5508	0.4981
REST_known4	-0.4036	-0.3412	-0.4229	0.4232
RFX2_1	-0.0708	0.2098	-0.5785	0.1035
RFX2_2	0.0061	-0.0684	-0.4894	0.1381
RFX2_3	-0.0783	0.1611	-0.5548	0.1285
RFX2_4	-0.002	-0.1631	-0.6313	0.2038
RFX3_1	0.0634	-0.052	-0.4231	0.1107
RFX3_2	-0.0939	0.1609	-0.5044	0.1209
RFX3_3	0.0564	-0.021	-0.5898	0.0951
RFX3_4	-0.0314	0.185	-0.5131	0.0838
RFX5_known1	0.0089	-0.1869	-0.5069	0.1873
RFX5_known2	-0.1475	-0.0536	-0.4091	0.2184
RFX5_known3	0.0238	0.1057	-0.2622	0.0199
RFX5_known4	-0.1663	-0.1166	-0.3333	0.2251
RFX5_known5	-0.0299	-0.1539	-0.5416	0.2278
RFX5_known6	-0.0883	0.1601	-0.5009	0.1322
RFX5_known7	-0.0748	-0.2218	-0.7083	0.2701
RFX5_known8	-0.0759	0.1257	-0.4624	0.1012
RFX5_known9	-0.0254	0.133	-0.4326	0.0784
RFX7_1	-0.1128	-0.2692	-0.6679	0.3252
RHOXF1_1	0.1284	0.213	-0.1369	-0.1718
RHOXF1_2	0.119	0.2181	-0.1383	-0.1573
RHOXF1_3	-0.0316	-0.0536	-0.1631	0.0581
RHOXF1_4	-0.1372	-0.0682	-0.1252	0.1348
RHOXF1_5	-0.0947	-0.1062	-0.1856	0.132
RHOXF1_6	-0.1272	-0.0553	-0.0994	0.1201
RHOXF1_7	0.1315	0.1772	-0.2066	-0.1202
RHOXF2_1	-0.1667	0.7053	-0.0279	-0.3323
RORA_1	0.1916	0.3392	-0.0018	-0.2999
RORA_2	0.1625	0.3494	0.0248	-0.3366
RORA_3	0.1461	0.3179	0.0424	-0.3163
RORA_4	0.132	0.3144	-0.013	-0.2476
RORA_5	0.1609	0.3385	0.0175	-0.3217
RORA_6	-0.0683	0.0133	-0.0971	0.0602
RORA_7	0.1063	0.2008	0.0338	-0.2245
RREB1_1	-0.3111	-0.3055	-0.139	0.3123
RREB1_2	-0.4086	-0.3883	-0.216	0.3925
RUNX_1	-0.0825	-0.0349	-0.0923	0.0966
RUNX_2	-0.0486	-0.0518	-0.1067	0.0678
RUNX1_1	0.3628	0.253	0.0006	-0.4876
RUNX1_2	0.347	0.2196	0.1354	-0.5121
RUNX1_3	0.3789	0.1688	0.0624	-0.4484
RUNX1_4	0.4884	0.1443	0.0982	-0.5728
RUNX1_5	0.209	0.1709	0.1956	-0.4419
RUNX1_6	0.4117	0.1655	0.1374	-0.5702
RUNX1_8	0.3555	0.2256	0.1039	-0.4775
RUNX1_9	0.0153	0.0295	0.0011	-0.0535
RUNX2_2	0.181	0.1864	0.1165	-0.3255
RUNX2_3	0.1351	0.1208	0.0894	-0.2238
RUNX2_4	-0.7347	-0.745	-0.7667	0.675
RUNX2_5	-0.8569	-0.8665	-0.9095	0.7358
RUNX2_6	-0.1076	-0.0661	-0.1507	0.1172
RUNX3_1	-0.7216	-0.7315	-0.719	0.6672
RUNX3_2	-0.0581	-0.0572	-0.0937	0.0575
RUNX3_3	-1.0291	-1.019	-1.0542	0.8055
RUNX3_4	-0.0275	-0.0239	-0.089	0.0331
RXRA_known1	0.1132	-0.1068	-0.0608	0.0038
RXRA_known10	0.0987	-0.188	-0.0942	0.0481
RXRA_known11	-0.4835	-0.446	-0.3631	0.4755
RXRA_known12	0.1443	-0.1665	-0.0897	0.0239
RXRA_known14	0.0374	-0.2085	-0.0775	0.0805
RXRA_known15	-0.3797	-0.2714	-0.3328	0.4014
RXRA_known2	0.0526	0.1011	0.0022	-0.1118
RXRA_known3	0.1948	0.1893	-0.0925	-0.2317
RXRA_known4	0.1377	0.1703	-0.063	-0.1725
RXRA_known5	-0.1358	-0.0762	-0.0384	0.1228
RXRA_known6	0.2311	-0.0128	-0.0382	-0.1316
RXRA_known7	-0.2489	-0.2826	-0.2053	0.3031
RXRA_known8	-0.2756	-0.2346	-0.2376	0.2984
RXRA_known9	-0.3311	-0.3089	-0.2028	0.3418
RXRB_1	0.1223	-0.1846	-0.06	0.017
RXRB_2	0.0574	-0.1659	-0.0619	0.0613
RXRG_1	0.1491	-0.1704	-0.0725	-0.003
RXRG_2	-0.3666	-0.2936	-0.2472	0.3662
RXRG_3	0.1356	-0.082	-0.0465	-0.029
SCRT1_1	0.1259	-0.0795	-0.1178	-0.0203
SCRT2_1	0.1122	-0.0517	-0.1346	-0.0158
SEF1_1	-0.3203	-0.282	-0.3872	0.3792
SHOX_1	-0.1879	0.6264	0.0737	-0.3462
SHOX2_1	-0.2844	0.7949	0.0684	-0.3748
SHOX2_2	-0.1879	0.6266	0.0732	-0.3462
SHOX2_3	-0.1884	0.6264	0.0737	-0.3461
SIX5_known1	0.1905	0.2221	0.0623	-0.2879
SIX5_known2	0.1745	0.177	0.0519	-0.2409
SIX5_known3	0.134	0.1359	0.0513	-0.1896
SIX5_known4	0.1862	0.1956	0.1197	-0.2829
SIX5_known5	0.0066	-0.0073	-0.1408	0.0279
SIX5_known6	0.2056	0.2123	0.1267	-0.2981
SIX5_known7	0.2294	0.2332	0.0974	-0.3425
SMAD_1	-0.1974	-0.1112	-0.208	0.2026
SMAD_2	0.0073	0.1172	-0.1127	-0.0374
SMAD3_1	-0.0132	0.0565	-0.2049	0.0415
SMAD3_2	-0.1642	-0.03	-0.1847	0.1644
SMAD3_3	0.0538	0.046	-0.1776	-0.0019
SMAD4_1	-0.3904	-0.2569	-0.3834	0.3845
SNAI2_1	-0.0166	0.0047	-0.2237	0.077
SOX_1	0.1461	0.1928	-0.0195	-0.2636
SOX1_1	0.1896	0.3739	0.1686	-0.5451
SOX1_2	0.288	0.2817	0.1091	-0.5045
SOX1_3	0.2565	0.3043	0.1105	-0.5032
SOX1_4	0.2795	0.3188	0.0522	-0.478
SOX1_5	0.303	0.2899	-0.0207	-0.4575
SOX10_1	0.0455	0.1246	-0.0061	-0.1257
SOX10_10	0.2917	0.4094	0.0232	-0.5458
SOX10_3	0.2682	0.2142	0.0438	-0.4868
SOX10_5	0.2614	0.3683	0.0384	-0.5187
SOX10_6	0.265	0.3993	0.0222	-0.5055
SOX10_7	0.2445	0.3142	-0.0766	-0.4212
SOX10_8	0.2886	0.2313	0.0475	-0.5087
SOX11_1	0.0706	0.1624	0.0914	-0.2182
SOX11_2	0.2558	0.2248	0.083	-0.5151
SOX12_1	0.1455	0.2607	0.1995	-0.4574
SOX13_1	0.1313	0.2878	0.218	-0.4721
SOX14_1	0.0723	0.321	0.2729	-0.4801
SOX14_2	0.2799	0.2301	0.1105	-0.4569
SOX14_3	0.2672	0.2986	0.0981	-0.4888
SOX14_4	0.2774	0.3089	0.0278	-0.4516
SOX15_1	0.1468	0.2859	0.1827	-0.4107
SOX15_2	0.2669	0.2231	0.1478	-0.4981
SOX15_3	0.2699	0.3274	0.0775	-0.4936
SOX15_4	0.2756	0.3033	0.145	-0.5601
SOX17_2	0.1495	0.2459	0.1059	-0.3057
SOX17_3	0.1472	0.3477	0.1846	-0.4857
SOX17_4	0.2885	0.2551	0.1124	-0.5181
SOX17_5	0.2419	0.3911	0.1354	-0.5767
SOX18_1	0.1966	0.272	0.1775	-0.4657
SOX18_2	0.2714	0.2345	0.1116	-0.515
SOX18_3	0.2464	0.3392	0.0853	-0.5153
SOX18_4	0.2453	0.3547	0.1293	-0.5646
SOX2_1	0.1602	0.2054	0.0961	-0.3306
SOX2_2	0.2776	0.2486	0.1566	-0.4856
SOX2_3	0.2535	0.3213	0.1041	-0.5074
SOX2_4	0.2938	0.3484	0.0886	-0.5081
SOX2_5	0.2894	0.2431	0.1477	-0.4984
SOX2_6	0.2918	0.2993	0.0807	-0.4914
SOX2_7	0.2666	0.306	0.1244	-0.4953
SOX21_1	0.0958	0.296	0.3517	-0.4943
SOX21_2	0.2719	0.2235	0.1247	-0.4784
SOX21_3	0.2759	0.2675	0.0183	-0.5037
SOX21_4	0.2763	0.2711	0.0687	-0.4893
SOX21_5	0.2537	0.3266	0.077	-0.4524
SOX3_1	0.266	0.2156	0.1595	-0.5271
SOX3_2	0.2558	0.2825	0.1327	-0.4861
SOX3_3	0.2643	0.3418	0.1507	-0.5642
SOX30_1	0.1926	0.2685	0.1438	-0.3558
SOX4_1	0.072	0.1387	0.0764	-0.1916
SOX4_2	0.2786	0.2405	0.0338	-0.493
SOX5_1	0.247	0.2535	0.118	-0.496
SOX5_3	0.1502	0.2869	0.1985	-0.4554
SOX7_1	0.1639	0.2409	0.2173	-0.441
SOX7_2	0.295	0.288	0.0482	-0.5411
SOX7_3	0.2697	0.2061	0.1055	-0.4865
SOX7_4	0.2639	0.3816	0.117	-0.5748
SOX8_1	0.1595	0.2716	0.2139	-0.4731
SOX8_3	0.2028	0.301	0.0175	-0.3733
SOX8_4	0.2649	0.2203	0.0382	-0.4541
SOX8_5	0.2848	0.3703	0.0128	-0.5211
SOX8_6	0.2517	0.3107	-0.0736	-0.4108
SOX8_7	0.2791	0.2415	0.0151	-0.4993
SOX8_8	0.2176	0.3062	0.0154	-0.3867
SOX8_9	0.2397	0.3425	0.051	-0.4899
SOX9_1	0.1183	0.1847	0.1374	-0.2645
SOX9_2	0.1389	0.1748	0.0961	-0.2614
SOX9_3	0.1383	0.2044	0.1179	-0.295
SOX9_7	0.2734	0.2072	0.0442	-0.502
SOX9_8	0.2644	0.3517	0.0043	-0.5387
SOX9_9	0.2569	0.3873	0.0825	-0.5277
SP1_known1	-0.9333	-0.9223	-0.7598	0.7271
SP1_known2	-1.3404	-1.3344	-1.1039	0.8731
SP1_known3	-0.7243	-0.6617	-0.5985	0.6205
SP1_known4	-1.2868	-1.3008	-1.0532	0.8545
SP1_known5	-1.2322	-1.2251	-0.9802	0.8805
SP1_known6	-1.1183	-1.1076	-0.8808	0.7943
SP1_known7	-1.0273	-1.039	-0.8087	0.7625
SP1_known8	-1.0166	-1.0383	-0.818	0.7649
SP1_known9	-1.0425	-1.0518	-0.8022	0.7677
SP100_1	-0.2741	-0.1751	-0.4029	0.297
SP4_1	-1.3437	-1.3539	-1.1104	0.8723
SP4_2	-1.0175	-1.0699	-0.8556	0.7715
SP8_1	-0.9581	-0.9954	-0.729	0.7311
SPDEF_1	-0.52	-0.5739	-0.613	0.575
SPDEF_2	-0.3211	-0.3479	-0.5006	0.4719
SPDEF_3	-0.4644	-0.3793	-0.5266	0.4872
SPDEF_4	0.1767	0.1521	0.0463	-0.2731
SPDEF_5	-0.3706	-0.4053	-0.5379	0.4679
SPDEF_6	-0.6801	-0.666	-0.6143	0.6087
SPDEF_7	0.1493	0.1281	0.0303	-0.1914
SPI1_known1	-0.1232	-0.09	-0.0103	0.1209
SPI1_known2	0.1699	0.0263	0.0956	-0.1569
SPI1_known3	-0.1102	-0.1852	0.0216	0.1547
SPI1_known4	0.0324	-0.0113	0.1704	-0.1075
SPIB_1	0.0076	0.0846	0.0263	-0.0531
SPIB_2	0.0084	-0.0558	0.1712	-0.0478
SPIC_1	0.0433	0.0258	0.0595	-0.0644
SPIC_2	0.0557	-0.0193	0.155	-0.0932
SPZ1_1	-0.9842	-0.9396	-0.7553	0.7326
SPZ1_2	-0.1814	-0.1594	-0.206	0.2134
SREBP_known1	0.0383	0.1071	-0.1698	-0.0085
SREBP_known2	-0.2345	-0.1678	-0.0791	0.2286
SREBP_known3	-0.3524	-0.2178	-0.1223	0.3017
SREBP_known4	-0.2397	-0.1521	-0.1596	0.2454
SREBP_known5	-0.0189	0.0196	-0.2945	0.1418
SREBP_known6	-0.0062	0.0264	-0.2753	0.1103
SRF_known1	0.252	0.1677	0.0439	-0.3439
SRF_known10	0.2457	0.0989	0.0267	-0.2622
SRF_known2	-0.015	-0.0075	-0.0554	0.0185
SRF_known3	0.1141	0.1134	0.0079	-0.1351
SRF_known4	-0.0477	-0.0336	-0.0866	0.0567
SRF_known5	-0.0191	-0.0543	-0.0591	0.0432
SRF_known6	0.0214	0.0091	-0.0114	-0.022
SRF_known7	0.1982	0.0816	-0.0153	-0.2149
SRF_known8	0.1701	0.1039	0.0878	-0.288
SRF_known9	0.2354	0.1024	0.0176	-0.2748
SRY_2	0.1688	0.1522	0.0968	-0.3346
SRY_3	0.2376	0.2597	0.0454	-0.4633
SRY_4	0.1966	0.2769	0.3032	-0.5389
SRY_5	0.2685	0.2116	0.133	-0.4855
SRY_6	0.3014	0.2067	0.089	-0.5136
SRY_7	0.2975	0.3177	0.099	-0.5075
SRY_8	0.2725	0.3505	0.1333	-0.5236
STAT_known1	0.0802	0.0343	-0.1036	-0.0583
STAT_known10	-0.079	0.0155	-0.2283	0.117
STAT_known11	-0.5401	-0.6054	-0.482	0.5516
STAT_known12	0.0481	0.0746	-0.1083	-0.0787
STAT_known13	0.0554	0.1643	0.014	-0.1606
STAT_known14	-0.2307	-0.2339	-0.2645	0.291
STAT_known15	-0.1202	-0.0758	-0.1841	0.1577
STAT_known16	-0.017	-0.0352	-0.2203	0.0828
STAT_known17	-0.0021	-0.0456	-0.1934	0.0592
STAT_known2	-0.4444	-0.5374	-0.533	0.514
STAT_known3	-0.257	-0.2803	-0.4752	0.3647
STAT_known4	0.0489	0.0283	-0.1313	-0.0173
STAT_known5	0.1136	0.0967	-0.0863	-0.1329
STAT_known6	-0.1527	-0.1603	-0.2422	0.2386
STAT_known7	-0.1834	-0.186	-0.1953	0.248
STAT_known8	0.1013	0.1924	-0.0658	-0.1707
STAT_known9	0.1635	0.2104	0.0392	-0.3238
T_2	0.1182	0.0871	-0.0806	-0.1874
T_3	0.1231	0.1572	-0.0568	-0.1686
TAL1_known1	0.0355	0.152	-0.2496	-0.0546
TAL1_known2	-0.0124	0.1241	-0.2982	-0.0057
TAL1_known3	0.0353	0.1692	-0.2951	-0.0715
TAL1_known4	-0.129	0.0533	-0.3525	0.1273
TAL1_known5	0.1229	0.2992	-0.2492	-0.2213
TATA_known1	0.2118	0.0952	0.1267	-0.3366
TATA_known2	0.197	0.0162	-0.0282	-0.1362
TATA_known3	0.3016	0.0615	0.0914	-0.4643
TATA_known5	0.1966	0.0112	-0.0289	-0.1373
TATA_known6	0.1702	0.0666	0.3647	-0.4565
TBR1_1	0.1419	0.1084	0.0501	-0.197
TBR1_2	0.157	0.1079	0.0639	-0.2109
TBX1_1	0.1412	0.1004	0.0661	-0.1708
TBX1_3	0.076	0.0843	0.0114	-0.108
TBX1_4	-0.0009	0.0895	-0.1102	-0.0411
TBX15_2	-0.0298	-0.0548	-0.0078	0.0357
TBX19_1	0.1581	0.2062	-0.0437	-0.2179
TBX2_1	-0.1408	-0.1255	-0.191	0.2311
TBX2_2	0.0931	0.0954	0.0265	-0.1524
TBX20_1	-0.0441	-0.0336	-0.0916	0.0831
TBX20_2	0.0455	0.0961	-0.0245	-0.0803
TBX20_3	0.0805	0.0366	0.031	-0.093
TBX20_4	0.0818	0.0765	0.0469	-0.1407
TBX20_5	0.0305	0.0603	-0.0123	-0.0563
TBX21_1	-0.0386	0.0252	-0.2739	0.072
TBX21_2	0.0896	0.1135	0.0458	-0.14
TBX21_3	-0.0677	-0.13	-0.2597	0.1773
TBX21_4	0.0596	0.118	-0.0828	-0.1168
TBX21_5	0.0971	0.1054	0.0633	-0.1579
TBX21_6	0.1087	0.1202	-0.0418	-0.1271
TBX4_1	0.0043	-0.0219	0.0001	-0.0016
TBX4_2	-0.0377	-0.0211	-0.0768	0.0805
TBX5_1	-0.041	-0.0373	-0.0066	0.0201
TBX5_2	-0.1255	0.0025	-0.1254	0.1073
TBX5_3	0.0543	0.0491	0.0512	-0.0885
TBX5_4	-0.0007	0.0009	-0.0167	-0.0077
TBX5_5	0.0476	0.0697	0.0011	-0.0455
TCF12_known1	-0.252	-0.0895	-0.428	0.2686
TCF21_1	0.0886	0.2405	-0.3314	-0.1069
TCF3_1	-0.4117	-0.2866	-0.5282	0.4138
TCF3_2	-0.0466	0.0577	-0.271	0.0809
TCF3_3	-0.1135	0.0263	-0.3327	0.1243
TCF3_4	-0.2334	-0.0996	-0.3662	0.2572
TCF3_5	-0.0734	0.0289	-0.3284	0.1086
TCF3_6	-0.181	-0.1257	-0.2956	0.225
TCF3_7	-0.1044	0.0066	-0.2839	0.1312
TCF4_1	-0.12	-0.037	-0.2794	0.1579
TCF4_2	-0.1582	-0.1053	-0.2498	0.1988
TCF7_1	0.2201	0.1859	0.0623	-0.3724
TCF7_2	0.2508	0.153	0.04	-0.2973
TCF7L1_1	0.235	0.1791	0.0893	-0.3722
TCF7L1_2	0.2415	0.0927	0.0186	-0.2488
TCF7L2_known1	0.1779	0.1187	-0.0183	-0.2386
TCF7L2_known3	0.2006	0.1003	0.0629	-0.2303
TCF7L2_known4	0.1417	0.0692	-0.0149	-0.1439
TCF7L2_known5	0.1774	0.1315	0.0406	-0.26
TCF7L2_known6	0.2168	0.1711	0.0303	-0.3004
TCF7L2_known7	0.2104	0.1888	0.0813	-0.3244
TEAD1_2	0.0784	0.0018	-0.0003	-0.0518
TEAD1_3	0.1768	0.0484	0.1078	-0.1766
TEAD1_4	0.2137	0.145	0.1022	-0.3232
TEAD2_1	-1.5751	-1.5774	-1.4452	0.9631
TEAD3_1	0.231	0.1169	0.0341	-0.2718
TEAD3_2	0.172	-0.0068	0.0774	-0.1571
TEAD4_1	0.1751	0.0066	0.0898	-0.1695
TEF_1	0.2688	0.2244	0.133	-0.5095
TEF_2	-0.0593	0.5385	-0.0151	-0.3492
TEF_3	0.0215	0.581	-0.0061	-0.4264
TFAP2_known1	-1.6701	-1.6603	-1.4767	0.9707
TFAP2_known10	-0.8725	-0.8069	-0.7683	0.6963
TFAP2_known11	-1.1193	-1.0769	-0.9589	0.8055
TFAP2_known12	-1.0241	-0.9471	-0.9328	0.775
TFAP2_known13	-1.0624	-1.0184	-0.9311	0.7754
TFAP2_known14	-0.9234	-0.855	-0.7897	0.7207
TFAP2_known15	-0.8278	-0.7585	-0.7736	0.6897
TFAP2_known16	-1.0335	-0.9827	-0.8888	0.762
TFAP2_known17	-1.0354	-0.9807	-0.9011	0.7704
TFAP2_known18	-1.0059	-0.9385	-0.8786	0.7583
TFAP2_known19	-0.9012	-0.83	-0.7739	0.7114
TFAP2_known2	-1.3101	-1.2661	-1.1724	0.8768
TFAP2_known20	-1.1352	-1.0737	-1.0014	0.8123
TFAP2_known21	-1.2176	-1.1464	-1.0989	0.8512
TFAP2_known22	-0.9653	-0.9256	-0.8419	0.7351
TFAP2_known3	-1.2678	-1.2061	-1.1124	0.8596
TFAP2_known4	-1.3986	-1.3556	-1.2959	0.9035
TFAP2_known5	-1.471	-1.4387	-1.3063	0.919
TFAP2_known6	-0.9654	-0.9098	-0.8523	0.7456
TFAP2_known7	-1.0504	-0.9588	-1.0099	0.7896
TFAP2_known8	-1.3329	-1.2828	-1.1943	0.8819
TFAP2_known9	-0.9647	-0.9036	-0.8539	0.7407
TFAP2B_1	-0.8377	-0.7761	-0.7197	0.6798
TFAP2B_2	-0.9373	-0.8753	-0.8048	0.7292
TFAP2B_3	-0.9138	-0.8102	-0.83	0.7236
TFAP2B_4	-0.9121	-0.8559	-0.7723	0.706
TFAP2E_1	-1.0134	-0.9374	-0.9094	0.7643
TFAP4_1	-0.3542	-0.2306	-0.4556	0.3766
TFAP4_2	-0.1883	0.0011	-0.4691	0.2153
TFAP4_3	-0.2956	-0.0954	-0.5464	0.324
TFAP4_4	-0.2166	-0.0477	-0.4326	0.2493
TFAP4_5	0.1289	0.2924	-0.2767	-0.1806
TFAP4_6	0.0922	0.2734	-0.2638	-0.1511
TFCP2_1	-0.3332	-0.26	-0.2825	0.3379
TFCP2_2	-0.1067	0.1129	-0.3416	0.0878
TFCP2_3	-0.4761	-0.4079	-0.4421	0.4617
TFCP2_4	0.0269	-0.0507	-0.2506	0.0795
TFCP2_5	-0.1373	-0.1782	-0.319	0.2627
TFCP2L1_1	-0.4621	-0.3887	-0.4852	0.4608
TFE_1	0.2075	0.2221	-0.115	-0.2133
TFE3_1	-0.1399	-0.1687	-0.3747	0.2859
TFEB_1	0.0398	0.0529	-0.2402	0.0572
TFEC_1	0.0649	0.1092	-0.2483	0.0206
TGIF1_1	0.2402	0.2225	-0.1977	-0.2825
TGIF1_2	0.1808	0.1162	-0.2392	-0.1318
TGIF1_3	0.2491	0.2541	-0.077	-0.3216
TGIF2_1	0.2446	0.2002	-0.2107	-0.2622
TGIF2_2	0.1905	0.1766	-0.1208	-0.2041
TGIF2LX_1	0.226	0.2271	-0.085	-0.2633
THRA_1	-0.1218	-0.046	-0.1381	0.1275
THRB_1	-0.144	-0.0853	-0.1574	0.1609
THRB_2	-0.1228	0.0173	-0.1117	0.0999
THRB_3	-0.0674	-0.0641	-0.1173	0.0948
TLX2_1	-0.2024	-0.0725	-0.2472	0.2196
TLX2_2	0.0213	0.3054	0.2953	-0.4593
TP53_2	-0.0689	0.0421	-0.1442	0.0612
TP53_3	-0.0901	-0.0119	-0.1326	0.1046
TP53_4	-0.0764	-0.0502	-0.121	0.1333
TP53_5	0.1512	0.1605	-0.0156	-0.2096
TP53_6	0.1645	0.2168	-0.0171	-0.2529
TP53_7	0.0749	-0.0077	-0.0282	-0.0127
TP63_1	0.1545	0.1475	0.0134	-0.1962
TP73_1	-0.0187	-0.0791	-0.1181	0.0806
UNCX_1	-0.2322	0.6772	0.1071	-0.3389
UNCX_2	-0.0595	0.656	0.0754	-0.5017
UNCX_3	-0.1884	0.6264	0.0738	-0.346
UNCX_4	-0.1309	0.6801	0.1086	-0.5133
UNCX_5	-0.247	0.8124	0.0578	-0.4352
VAX1_1	-0.1725	0.7576	-0.021	-0.3653
VAX1_2	-0.1422	0.7145	0.0524	-0.4629
VAX2_1	-0.2374	0.7495	-0.0496	-0.3243
VAX2_2	-0.1419	0.7146	0.0525	-0.463
VDR_1	-0.5953	-0.5685	-0.4006	0.5219
VDR_2	-0.392	-0.3513	-0.3166	0.4069
VDR_3	-0.4574	-0.3958	-0.42	0.4525
VDR_4	-0.0661	-0.106	-0.1349	0.1314
VDR_5	-0.0828	-0.0707	-0.1257	0.1345
VDR_6	-0.1536	-0.2012	-0.1935	0.2343
VENTX_1	0.074	0.3917	0.0039	-0.3673
VENTX_2	0.1403	0.3754	0.0014	-0.3722
VSX1_1	-0.1246	0.6579	0.119	-0.4272
VSX1_2	-0.1104	0.704	0.0467	-0.4833
VSX1_3	-0.2187	0.5461	-0.1737	-0.0913
VSX1_4	-0.1404	0.607	0.0471	-0.3544
VSX2_1	-0.1536	0.7855	-0.0431	-0.3685
VSX2_2	-0.1106	0.7042	0.047	-0.4834
WT1_1	-1.3573	-1.2903	-1.145	0.8782
XBP1_1	-0.0662	-0.1928	-0.3015	0.2035
XBP1_2	-0.0547	-0.0738	-0.2928	0.1358
XBP1_3	-0.2059	-0.2857	-0.5603	0.3944
XBP1_4	-0.2186	-0.2789	-0.4145	0.3298
YY1_known1	0.013	-0.0389	-0.0348	-0.0009
YY1_known2	-0.2399	-0.1663	-0.3058	0.2508
YY1_known3	-0.5884	-0.4864	-0.6709	0.5332
YY1_known4	0.0177	0.083	-0.123	-0.0345
YY1_known5	-0.1044	-0.0545	-0.1599	0.1176
YY1_known7	-0.398	-0.4089	-0.4153	0.4638
YY2_1	-0.6168	-0.7153	-0.6191	0.6115
YY2_2	-0.2794	-0.3115	-0.2123	0.3357
ZBED1_1	-0.4189	-0.2608	-0.6064	0.5046
ZBTB12_1	-0.0015	-0.0009	-0.0625	0.0107
ZBTB14_1	-1.672	-1.7926	-1.6773	0.9949
ZBTB14_2	-2.239	-2.5505	-2.2116	1.1002
ZBTB14_3	-2.3144	-2.5659	-2.4364	1.1107
ZBTB16_1	0.2637	0.2312	0.1381	-0.4325
ZBTB18_1	0.1295	0.2187	-0.1225	-0.1877
ZBTB18_2	0.1622	0.2381	-0.1127	-0.2195
ZBTB18_3	0.1457	0.2453	-0.1357	-0.196
ZBTB3_1	-0.2429	-0.1927	-0.322	0.2982
ZBTB33_known1	-0.0926	0.0434	-0.2402	0.0977
ZBTB49_1	-0.3506	-0.2727	-0.4716	0.3932
ZBTB6_1	-0.4061	-0.3983	-0.4583	0.4444
ZBTB7A_known1	-1.0465	-1.0188	-0.699	0.7358
ZBTB7A_known2	-0.6831	-0.6046	-0.3222	0.5355
ZBTB7A_known3	-1.0853	-1.1495	-0.9392	0.8023
ZBTB7A_known4	-0.8637	-0.8565	-0.5792	0.6742
ZBTB7C_1	-0.8467	-0.8665	-0.6126	0.6831
ZEB1_known1	0.0152	-0.0265	-0.1666	0.0516
ZEB1_known2	0.0828	0.0466	-0.104	-0.0304
ZEB1_known3	-0.1505	-0.1048	-0.2746	0.2085
ZEB1_known4	0.0518	0.0339	-0.2312	0.0069
ZFX_1	-0.9718	-0.9013	-0.8307	0.7454
ZIC1_1	-0.7119	-0.5919	-0.4414	0.5853
ZIC1_2	-1.2836	-1.1849	-1.0892	0.8368
ZIC1_3	-0.9188	-0.7766	-0.8639	0.7086
ZIC2_1	-0.6219	-0.5284	-0.3292	0.518
ZIC2_2	-1.2547	-1.1163	-1.0576	0.8224
ZIC3_1	-0.6802	-0.4921	-0.3546	0.5297
ZIC3_2	-1.2884	-1.1535	-1.0855	0.8291
ZIC3_3	-1.0179	-0.8516	-0.9264	0.7505
ZIC3_4	-0.9553	-0.8095	-0.8936	0.7218
ZIC4_1	-1.0404	-0.9035	-0.9557	0.7605
ZKSCAN3_1	-0.2971	-0.2577	-0.273	0.3195
ZNF143_known1	-0.4134	-0.3111	-0.3123	0.3961
ZNF143_known2	0.0034	0.0211	-0.0407	0.0165
ZNF219_1	-1.1635	-1.1426	-0.8833	0.8047
ZNF232_1	0.2524	0.2247	0.0237	-0.4344
ZNF282_1	-0.1568	-0.13	-0.1404	0.182
ZNF35_1	0.101	0.1308	0.1803	-0.2955
ZNF350_1	-0.3018	-0.2204	-0.3151	0.3039
ZNF384_1	0.0775	0.063	-0.0707	-0.1274
ZNF410_1	-0.116	-0.0023	0.0427	0.0466
ZNF410_2	0.1777	0.1292	0.1873	-0.2897
ZNF423_1	-0.2619	-0.1514	-0.2155	0.2659
ZNF423_2	-0.4754	-0.3969	-0.3231	0.4199
ZNF524_1	-0.5909	-0.6373	-0.4026	0.5459
ZNF524_2	-0.9251	-1.0058	-0.729	0.7263
ZNF589_1	-0.5112	-0.4498	-0.4827	0.4843
ZNF628_1	0.1086	0.0944	-0.0968	-0.0989
ZNF652_1	0.1438	0.0408	0.0182	-0.1853
ZNF691_1	-0.0476	-0.0008	-0.1744	0.0804
ZNF713_1	0.0914	0.1519	-0.019	-0.194
ZNF740_1	-0.947	-0.8719	-0.5806	0.6852
ZNF740_2	-0.949	-0.8833	-0.5889	0.6889
ZNF740_3	-1.0291	-0.9682	-0.6869	0.7353
ZNF740_4	-0.7331	-0.6459	-0.356	0.5631
ZNF75A_1	-0.0519	-0.0311	-0.1259	0.0639
ZNF784_1	-0.1314	-0.1655	-0.1687	0.1786
ZNF8_1	-0.4922	-0.6176	-0.5032	0.5169
ZSCAN16_1	0.2176	0.182	-0.1148	-0.2855
ZSCAN26_1	0.2553	0.3467	0.1432	-0.5714
ZSCAN4_1	0.1047	0.1521	-0.1158	-0.1316
ZSCAN4_2	0.1265	0.1489	-0.0797	-0.1619
ZSCAN4_3	0.1025	0.118	-0.0984	-0.1068

## Sheet: Table S9
Supplementary Table S9: T2D GWAS signals with number of SNPs in their credible set overlapping sci-ATAC-seq peaks
IndexSNP	Rsid	Locus	Variants_in_set_overlapping_peaks
1:177889025	rs539515	SEC16B	1
1:214150821	rs79687284	PROX1	2
1:219748818	rs2820446	LYPLAL1	1
1:229672955	rs348330	ABCB10	1
1:235690800	rs291367	GNG4	1
10:114740337	rs184509201	TCF7L2	1
10:114757956	rs78025551	TCF7L2	2
10:114758349	rs7903146	TCF7L2	1
10:122915345	rs72631105	WDR11	1
10:12307894	rs11257655	CDC123.CAMK1D	1
10:71332301	rs41277236	NEUROG3	1
10:80952826	rs703972	ZMIZ1	2
10:94462427	rs10882101	HHEX.IDE	1
11:128042575	rs10893829	ETS1	2
11:128234144	rs10750397	ETS1	2
11:14763828	rs141521721	PDE3B	1
11:17408404	rs5213	KCNJ11	1
11:2197286	rs4929965	INS.IGF2	2
11:2634177	rs80102379	KCNQ1	1
11:2691500	rs231361	KCNQ1	1
11:2858546	rs2237897	KCNQ1	2
11:34642668	rs286925	PDHX	3
11:45912013	rs7115753	CRY2	1
11:65294799	rs1783541	MAP3K11	4
11:69448758	rs11820019	CCND1	1
11:72460398	rs77464186	CENTD2.ARAP1	1
11:93013531	rs57235767	MTNR1B	2
12:121297815	rs11065299	HNF1A	1
12:121416864	rs1800574	HNF1A	1
12:123450765	rs4148856	MPHOSPH9	1
12:12871099	rs2066827	CDKN1B	1
12:133069698	rs12811407	FBRSL1	2
12:27965150	rs10842994	KLHDC5	1
12:4300172	rs11063028	CCND2	1
12:95928560	rs2197973	USP44	2
13:109947213	rs7987740	IRS2	2
13:26776999	rs34584161	RNF6	1
13:31042452	rs11842871	HMGB1	2
13:33554302	rs576674	KL	3
13:51096095	rs963740	DLEU1	1
13:58965435	rs9569864	PCDH17	1
13:59184234	rs76251711	SRGAP2D	1
13:80717156	rs1359790	SPRY2	1
14:23288935	rs17122772	SLC7A7	4
15:38834033	rs8032939	RASGRP1	1
15:38873115	rs34715063	RASGRP1	1
15:62394264	rs8037894	C2CD4A.B	1
15:75932129	rs13737	PTPN9	2
15:77818128	rs1005752	HMG20A	1
16:28915217	rs8046545	ATP2A1	1
16:295795	rs6600191	ITFG3	2
16:30045789	rs11642430	FAM57B	1
16:53758720	rs78020297	FTO	1
17:17661802	rs4925109	RAI1	1
17:36099952	rs10908278	HNF1B	1
17:3860356	rs3826482	ZZEF1	1
17:7549681	rs1641523	ATP1B2	2
17:7740170	rs62059712	ATP1B2	2
18:56876228	rs9957145	GRP	1
19:19388500	rs8107974	TM6SF2	1
19:19396616	rs188247550	TM6SF2	1
19:33890838	rs10406327	PEPD	2
19:46157019	rs10406431	GIPR	1
19:7970635	rs4804833	MAP2K7	1
2:161135544	rs3772071	RBMS1	1
2:16574669	rs11680058	FAM49A	1
2:27730940	rs1260326	GCKR	1
2:43430440	rs6708643	THADA	2
2:60583665	rs243024	BCL11A	1
20:43023355	rs191830490	HNF4A	1
20:45317678	NA	EYA2	1
20:62693175	rs59944054	TCEA2	2
3:123065778	rs11708067	ADCY5	1
3:12336507	rs11709077	PPARG	1
3:124926637	rs649961	SLC12A8	3
3:152086533	rs13065698	MBNL1	1
3:168218841	rs7629630	EGFEM1P	1
3:185514421	rs150111048	IGF2BP2	1
3:185541213	rs11717959	IGF2BP2	1
3:185829891	rs1516728	IGF2BP2	1
3:187740899	rs4686471	LPP	1
3:63962339	rs3774723	PSMD6	1
4:1010077	rs35654957	PCGF3	3
4:153513369	rs7669833	TMEM154	2
4:17792869	rs12640250	LCORL	1
4:3241845	rs362307	HTT	1
4:616608	rs111827885	PCGF3	1
4:83578271	rs12642790	SCD5	3
5:133864599	rs329122	PHF15	2
5:14610134	rs3845281	ANKH	1
5:14768092	rs6885132	ANKH	1
5:52774510	rs62370480	ARL15	2
5:55808475	rs465002	ANKRD55	1
5:55861595	rs9687832	ANKRD55	1
5:56196604	rs96844	ANKRD55	2
5:75003678	rs2307111	POC5	2
5:76424949	rs4457053	ZBED3	1
6:107431688	rs4946812	BEND3	1
6:34247047	rs77136196	HMGA1	1
6:40409243	rs34298980	LRFN2	1
6:43814190	rs6458354	VEGFA	1
6:7035734	rs112498319	RREB1	1
6:7231843	rs9379084	RREB1	1
6:7255650	rs9505097	RREB1	3
7:15063569	rs10228066	DGKB	4
7:23434606	rs78840640	IGF2BP3	3
7:30728452	rs917195	CRHR2	1
7:44365549	rs116913033	GCK	3
8:118185025	rs3802177	SLC30A8	1
8:129568078	rs1561927	PVT1	1
8:145507304	rs4977213	BOP1	1
8:41508577	rs13262861	ANK1	1
8:41509915	rs4736819	ANK1	1
8:41552046	rs148766658	ANK1	1
8:95961626	rs10097617	TP53INP1	3
9:139235606	rs78403475	GPSM1	2
9:139241030	rs28505901	GPSM1	1
9:22043612	rs1412830	CDKN2A.B	1
9:22133773	rs76011118	CDKN2A.B	1
9:22134068	rs10811660	CDKN2A.B	3
9:22134172	rs10757283	CDKN2A.B	3
9:22157908	rs1333052	CDKN2A.B	1
9:28410683	rs1412234	LINGO2	1
9:34074476	rs12001437	UBAP2	1
9:4243045	rs79103584	GLIS3	1
Total			181

## Sheet: Table S10
Supplementary Table S10: SNPs overlapping cell-type-specific sci-ATAC-seq peaks
IndexSNP	Rsid	Chr	Pos	PPAg	Locus	Alpha	Alpha_Beta	Alpha_Beta_Delta	Alpha_Delta	Beta	Beta_Delta	Delta
1:229672955	rs348330	1	229672955	1	ABCB10	0	0	1	0	0	0	0
3:123065778	rs11708067	3	123065778	0.79	ADCY5	0	1	0	0	0	0	0
8:41508577	rs13262861	8	41508577	0.97	ANK1	0	0	0	0	0	1	0
8:41509915	rs7825337	8	41507237	0.071	ANK1	0	0	0	0	0	0	1
8:41552046	rs572033	8	41541741	0.083	ANK1	0	0	0	0	0	0	1
5:14610134	rs13355896	5	14631215	0.055	ANKH	0	0	0	0	1	0	0
5:14768092	rs6885132	5	14768092	0.68	ANKH	0	0	1	0	0	0	0
5:55808475	rs256904	5	55810305	0.12	ANKRD55	0	0	0	0	0	1	0
5:55861595	rs13173241	5	55861359	0.15	ANKRD55	0	0	0	0	1	0	0
5:56196604	rs96844	5	56196604	0.18	ANKRD55	0	0	1	0	0	0	0
5:56196604	rs252924	5	56205643	0.12	ANKRD55	0	0	1	0	0	0	0
5:52774510	rs62370480	5	52774510	0.2	ARL15	0	0	1	0	0	0	0
5:52774510	rs55744247	5	52777864	0.15	ARL15	0	0	1	0	0	0	0
17:7549681	rs1642762	17	7554772	0.32	ATP1B2	0	0	1	0	0	0	0
17:7549681	rs1624085	17	7553743	0.22	ATP1B2	0	0	1	0	0	0	0
17:7740170	rs62059712	17	7740170	0.34	ATP1B2	0	0	1	0	0	0	0
17:7740170	rs7503751	17	7789542	0.32	ATP1B2	0	0	1	0	0	0	0
16:28915217	rs7189927	16	28913787	0.1	ATP2A1	1	0	0	0	0	0	0
2:60583665	rs243018	2	60586707	0.11	BCL11A	0	1	0	0	0	0	0
6:107431688	rs2783019	6	107422239	0.061	BEND3	0	0	1	0	0	0	0
8:145507304	rs3757972	8	145545920	0.053	BOP1	0	0	0	0	0	0	1
15:62394264	rs7163757	15	62391608	0.095	C2CD4A.B	0	0	1	0	0	0	0
11:69448758	rs55911137	11	69456000	0.2	CCND1	0	0	1	0	0	0	0
12:4300172	rs10219509	12	4300809	0.15	CCND2	1	0	0	0	0	0	0
10:12307894	rs11257655	10	12307894	1	CDC123.CAMK1D	0	0	1	0	0	0	0
12:12871099	rs2066827	12	12871099	0.98	CDKN1B	0	0	1	0	0	0	0
9:22043612	rs2069418	9	22009698	0.06	CDKN2A.B	0	0	1	0	0	0	0
9:22133773	rs76011118	9	22133773	0.95	CDKN2A.B	0	1	0	0	0	0	0
9:22134068	rs10811660	9	22134068	0.47	CDKN2A.B	0	1	0	0	0	0	0
9:22134068	rs10811661	9	22134094	0.41	CDKN2A.B	0	1	0	0	0	0	0
9:22134068	rs10811662	9	22134253	0.093	CDKN2A.B	0	1	0	0	0	0	0
9:22134172	rs10757283	9	22134172	0.5	CDKN2A.B	0	1	0	0	0	0	0
9:22134172	rs10757282	9	22133984	0.35	CDKN2A.B	0	1	0	0	0	0	0
9:22134172	rs10217762	9	22133645	0.094	CDKN2A.B	0	1	0	0	0	0	0
9:22157908	rs954399	9	22170983	0.095	CDKN2A.B	0	1	0	0	0	0	0
11:72460398	rs7109575	11	72463435	0.14	CENTD2.ARAP1	0	0	1	0	0	0	0
7:30728452	rs917195	7	30728452	0.96	CRHR2	0	0	1	0	0	0	0
11:45912013	rs10838524	11	45870177	0.16	CRY2	0	0	1	0	0	0	0
7:15063569	rs10258074	7	15064216	0.082	DGKB	0	1	0	0	0	0	0
7:15063569	rs10228796	7	15064190	0.082	DGKB	0	1	0	0	0	0	0
7:15063569	rs2191348	7	15064255	0.081	DGKB	0	1	0	0	0	0	0
7:15063569	rs2191349	7	15064309	0.058	DGKB	0	1	0	0	0	0	0
13:51096095	rs963740	13	51096095	0.5	DLEU1	0	1	0	0	0	0	0
3:168218841	rs35282364	3	168234851	0.054	EGFEM1P	0	0	1	0	0	0	0
11:128042575	rs10893829	11	128042575	0.12	ETS1	0	0	1	0	0	0	0
11:128042575	rs7933438	11	128041582	0.066	ETS1	0	0	1	0	0	0	0
11:128234144	rs1125251	11	128231566	0.098	ETS1	0	0	1	0	0	0	0
11:128234144	rs1125253	11	128231469	0.088	ETS1	0	0	1	0	0	0	0
20:45317678	NA	20	45317678	0.4	EYA2	0	0	1	0	0	0	0
2:16574669	rs11680058	2	16574669	0.99	FAM49A	0	0	1	0	0	0	0
16:30045789	rs3814877	16	30042677	0.053	FAM57B	0	0	1	0	0	0	0
12:133069698	rs77773608	12	133066392	0.13	FBRSL1	0	0	1	0	0	0	0
12:133069698	rs1882297	12	133069134	0.12	FBRSL1	0	0	1	0	0	0	0
16:53758720	rs76036961	16	53769010	0.12	FTO	0	0	0	0	1	0	0
7:44365549	rs116913033	7	44365549	0.077	GCK	0	0	1	0	0	0	0
7:44365549	rs149725176	7	44364526	0.054	GCK	0	0	1	0	0	0	0
7:44365549	rs117647808	7	44364667	0.054	GCK	0	0	1	0	0	0	0
2:27730940	rs780094	2	27741237	0.073	GCKR	1	0	0	0	0	0	0
19:46157019	rs35816837	19	46148903	0.092	GIPR	0	0	1	0	0	0	0
9:4243045	rs16920974	9	4244218	0.086	GLIS3	0	0	0	0	1	0	0
1:235690800	rs291367	1	235690800	0.24	GNG4	0	1	0	0	0	0	0
9:139235606	rs74604683	9	139247229	0.066	GPSM1	0	0	1	0	0	0	0
9:139235606	rs74559375	9	139249178	0.061	GPSM1	0	0	1	0	0	0	0
9:139241030	rs28429551	9	139243334	0.14	GPSM1	0	0	0	0	0	1	0
18:56876228	rs9961404	18	56877537	0.06	GRP	1	0	0	0	0	0	0
10:94462427	rs1111875	10	94462882	0.16	HHEX.IDE	0	0	0	0	0	0	1
15:77818128	rs34591043	15	77713586	0.055	HMG20A	0	0	1	0	0	0	0
6:34247047	rs115177000	6	34203893	0.053	HMGA1	0	0	1	0	0	0	0
13:31042452	rs200542571	13	31038651	0.082	HMGB1	0	0	1	0	0	0	0
13:31042452	rs73167313	13	31019580	0.076	HMGB1	0	0	1	0	0	0	0
12:121297815	rs11065280	12	121260719	0.13	HNF1A	0	0	0	0	1	0	0
12:121416864	rs1800574	12	121416864	0.98	HNF1A	0	0	1	0	0	0	0
17:36099952	rs11263763	17	36103565	0.13	HNF1B	0	0	1	0	0	0	0
20:43023355	rs191830490	20	43023355	0.52	HNF4A	0	0	1	0	0	0	0
4:3241845	rs362307	4	3241845	0.95	HTT	0	0	1	0	0	0	0
3:185514421	rs150111048	3	185514421	0.94	IGF2BP2	0	1	0	0	0	0	0
3:185541213	rs11717959	3	185541213	0.14	IGF2BP2	0	0	1	0	0	0	0
3:185829891	rs869399	3	185826764	0.055	IGF2BP2	0	0	1	0	0	0	0
7:23434606	rs78840640	7	23434606	0.33	IGF2BP3	0	0	1	0	0	0	0
7:23434606	rs573727651	7	23433146	0.13	IGF2BP3	0	0	0	0	1	0	0
7:23434606	rs73281643	7	23431392	0.07	IGF2BP3	0	1	0	0	0	0	0
11:2197286	rs4929964	11	2197132	0.081	INS.IGF2	0	1	0	0	0	0	0
11:2197286	rs7482891	11	2197112	0.069	INS.IGF2	0	1	0	0	0	0	0
13:109947213	rs7333413	13	109962419	0.055	IRS2	0	1	0	0	0	0	0
13:109947213	rs7335249	13	109962579	0.051	IRS2	0	1	0	0	0	0	0
16:295795	rs55857387	16	300388	0.076	ITFG3	0	0	1	0	0	0	0
16:295795	rs6600204	16	300177	0.071	ITFG3	0	0	1	0	0	0	0
11:17408404	rs5213	11	17408404	0.32	KCNJ11	0	0	1	0	0	0	0
11:2634177	rs80102379	11	2634177	0.68	KCNQ1	0	1	0	0	0	0	0
11:2691500	rs231361	11	2691500	1	KCNQ1	0	1	0	0	0	0	0
11:2858546	rs2237897	11	2858546	0.81	KCNQ1	0	1	0	0	0	0	0
11:2858546	rs74046911	11	2858636	0.17	KCNQ1	0	1	0	0	0	0	0
13:33554302	rs488321	13	33554405	0.23	KL	0	0	1	0	0	0	0
13:33554302	rs576674	13	33554302	0.23	KL	0	0	1	0	0	0	0
13:33554302	rs488166	13	33554352	0.21	KL	0	0	1	0	0	0	0
12:27965150	rs10771372	12	27962260	0.051	KLHDC5	0	0	1	0	0	0	0
4:17792869	rs7667864	4	17811914	0.12	LCORL	0	0	1	0	0	0	0
9:28410683	rs1412234	9	28410683	0.4	LINGO2	0	0	0	0	1	0	0
3:187740899	rs6777684	3	187741842	0.34	LPP	0	1	0	0	0	0	0
6:40409243	rs34298980	6	40409243	0.99	LRFN2	0	0	0	0	1	0	0
1:219748818	rs2820446	1	219748818	0.22	LYPLAL1	0	0	0	0	0	0	1
19:7970635	rs2115107	19	7968168	0.31	MAP2K7	0	0	1	0	0	0	0
11:65294799	rs11227217	11	65307402	0.11	MAP3K11	0	0	1	0	0	0	0
11:65294799	rs12789028	11	65326154	0.11	MAP3K11	0	0	1	0	0	0	0
11:65294799	rs3200401	11	65271832	0.081	MAP3K11	0	0	0	0	0	0	1
11:65294799	rs10896012	11	65278461	0.074	MAP3K11	0	0	1	0	0	0	0
3:152086533	rs7633673	3	152084243	0.17	MBNL1	0	1	0	0	0	0	0
12:123450765	rs4148856	12	123450765	0.074	MPHOSPH9	0	0	1	0	0	0	0
11:93013531	rs57235767	11	93013531	0.25	MTNR1B	0	0	1	0	0	0	0
11:93013531	rs7943372	11	93013387	0.059	MTNR1B	0	0	1	0	0	0	0
10:71332301	rs41277236	10	71332301	0.74	NEUROG3	0	1	0	0	0	0	0
13:58965435	rs9563599	13	58953476	0.15	PCDH17	1	0	0	0	0	0	0
4:1010077	rs17728127	4	1066769	0.13	PCGF3	0	1	0	0	0	0	0
4:1010077	rs143380607	4	1227774	0.092	PCGF3	0	0	1	0	0	0	0
4:1010077	rs147595182	4	1163441	0.076	PCGF3	0	0	0	0	0	0	1
4:616608	rs17728127	4	1066769	0.064	PCGF3	0	1	0	0	0	0	0
11:14763828	rs78959242	11	14522000	0.072	PDE3B	0	0	1	0	0	0	0
11:34642668	rs286925	11	34642668	0.17	PDHX	0	0	1	0	0	0	0
11:34642668	rs286918	11	34644830	0.1	PDHX	0	0	0	0	0	0	1
11:34642668	rs286926	11	34642493	0.067	PDHX	0	0	1	0	0	0	0
19:33890838	rs10406327	19	33890838	0.17	PEPD	0	0	0	0	0	0	1
19:33890838	rs73927890	19	33926402	0.053	PEPD	0	0	0	0	0	1	0
5:133864599	rs329118	5	133861663	0.19	PHF15	0	0	1	0	0	0	0
5:133864599	rs329120	5	133861756	0.16	PHF15	0	0	1	0	0	0	0
5:75003678	rs3797580	5	75003056	0.099	POC5	1	0	0	0	0	0	0
5:75003678	rs10057967	5	74997756	0.099	POC5	1	0	0	0	0	0	0
3:12336507	rs17036160	3	12329783	0.13	PPARG	0	0	1	0	0	0	0
1:214150821	rs79687284	1	214150821	0.64	PROX1	0	0	1	0	0	0	0
1:214150821	rs17712208	1	214150445	0.36	PROX1	0	0	1	0	0	0	0
3:63962339	rs6785040	3	63897915	0.058	PSMD6	0	0	1	0	0	0	0
15:75932129	rs13737	15	75932129	0.19	PTPN9	0	0	1	0	0	0	0
15:75932129	rs11072553	15	75932777	0.14	PTPN9	0	0	1	0	0	0	0
8:129568078	rs1561927	8	129568078	0.088	PVT1	0	0	1	0	0	0	0
17:17661802	rs4925109	17	17661802	0.56	RAI1	0	0	1	0	0	0	0
15:38834033	rs12593201	15	38844106	0.17	RASGRP1	0	1	0	0	0	0	0
15:38873115	rs12912777	15	38852386	0.26	RASGRP1	0	0	0	0	1	0	0
2:161135544	rs3772071	2	161135544	0.21	RBMS1	1	0	0	0	0	0	0
13:26776999	rs34584161	13	26776999	0.67	RNF6	0	0	1	0	0	0	0
6:7035734	rs11759956	6	7109097	0.12	RREB1	0	0	1	0	0	0	0
6:7231843	rs9379084	6	7231843	0.99	RREB1	0	0	0	0	0	0	1
6:7255650	rs77630070	6	7196323	0.14	RREB1	0	1	0	0	0	0	0
6:7255650	rs74409395	6	7196324	0.14	RREB1	0	1	0	0	0	0	0
6:7255650	rs17672692	6	7214499	0.063	RREB1	0	0	0	0	1	0	0
4:83578271	rs1848068	4	83582546	0.15	SCD5	0	0	1	0	0	0	0
4:83578271	rs3733227	4	83582211	0.15	SCD5	0	0	1	0	0	0	0
4:83578271	rs6817471	4	83583081	0.12	SCD5	0	0	1	0	0	0	0
1:177889025	rs574367	1	177873210	0.05	SEC16B	0	0	0	1	0	0	0
3:124926637	rs649961	3	124926637	0.2	SLC12A8	0	0	1	0	0	0	0
3:124926637	rs4679370	3	124919777	0.19	SLC12A8	0	0	1	0	0	0	0
3:124926637	rs569255	3	124925934	0.13	SLC12A8	0	0	1	0	0	0	0
8:118185025	rs13266634	8	118184783	0.35	SLC30A8	0	0	1	0	0	0	0
14:23288935	rs17122772	14	23288935	0.27	SLC7A7	0	0	1	0	0	0	0
14:23288935	rs17122779	14	23289056	0.25	SLC7A7	0	0	1	0	0	0	0
14:23288935	rs17122782	14	23289189	0.23	SLC7A7	0	0	1	0	0	0	0
14:23288935	rs17122776	14	23288953	0.23	SLC7A7	0	0	1	0	0	0	0
13:80717156	rs1215468	13	80707429	0.095	SPRY2	0	0	1	0	0	0	0
13:59184234	rs9563599	13	58953476	0.18	SRGAP2D	1	0	0	0	0	0	0
20:62693175	rs73322872	20	62694105	0.12	TCEA2	0	0	1	0	0	0	0
20:62693175	rs80067828	20	62695128	0.071	TCEA2	0	0	1	0	0	0	0
10:114740337	rs144155527	10	114737633	0.17	TCF7L2	0	0	1	0	0	0	0
10:114757956	rs78025551	10	114757956	0.4	TCF7L2	0	0	1	0	0	0	0
10:114757956	rs7896811	10	114766717	0.1	TCF7L2	0	0	0	0	0	1	0
10:114758349	rs7903146	10	114758349	0.59	TCF7L2	0	0	1	0	0	0	0
2:43430440	rs13428381	2	43438022	0.11	THADA	0	0	1	0	0	0	0
2:43430440	rs7580597	2	43437390	0.1	THADA	0	0	1	0	0	0	0
19:19388500	rs10401969	19	19407718	0.18	TM6SF2	0	1	0	0	0	0	0
19:19396616	rs188530411	19	19475939	0.085	TM6SF2	1	0	0	0	0	0	0
4:153513369	rs6813195	4	153520475	0.085	TMEM154	0	0	1	0	0	0	0
4:153513369	rs6813038	4	153497414	0.072	TMEM154	0	0	0	0	1	0	0
8:95961626	rs10097617	8	95961626	0.2	TP53INP1	0	0	1	0	0	0	0
8:95961626	rs2879813	8	95960947	0.14	TP53INP1	0	0	1	0	0	0	0
8:95961626	rs896853	8	95960855	0.14	TP53INP1	0	0	1	0	0	0	0
9:34074476	rs12001437	9	34074476	0.92	UBAP2	0	0	1	0	0	0	0
12:95928560	rs11108094	12	95928113	0.072	USP44	0	0	1	0	0	0	0
12:95928560	rs2197973	12	95928560	0.056	USP44	0	0	1	0	0	0	0
6:43814190	rs12189774	6	43816126	0.093	VEGFA	0	0	1	0	0	0	0
10:122915345	rs72631105	10	122915345	0.81	WDR11	1	0	0	0	0	0	0
5:76424949	rs7732130	5	76435004	0.28	ZBED3	0	1	0	0	0	0	0
10:80952826	rs703976	10	80945964	0.12	ZMIZ1	0	1	0	0	0	0	0
10:80952826	rs703977	10	80944230	0.11	ZMIZ1	0	0	1	0	0	0	0
17:3860356	rs3826482	17	3860356	0.4	ZZEF1	0	0	1	0	0	0	0
